# Supplementary material for: Impact of COVID-19 on medical students’ mental wellbeing in Jordan
Source: PLoS One. 2021 Jun 17;16(6):e0253295. doi: 10.1371/journal.pone.0253295 (PMC8211263; doi:10.1371/journal.pone.0253295)
Supplement: S1 Dataset — (XLSX) [file pone.0253295.s001.xlsx]

## Sheet: Form responses 1
Are you a medical student in Jordan?	What is your age?	What is your gender?	what year of study are you in now ?	In the past 4 weeks, about how often did you feel tired out for no good reason?	In the past 4 weeks, about how often did you feel nervous?	In the past 4 weeks, about how often did you feel so nervous that nothing could calm you down?	In the past 4 weeks, how often did you feel hopeless?	In the past 4 weeks, about how often did you feel restless or fidgety?	In the past 4 weeks, about how often did you feel so restless you could not sit still?	In the past 4 weeks, about how often did you feel depressed?	In the past 4 weeks, about how often did you feel that everything was an effort?	In the past 4 weeks, about how often did you feel so sad that nothing could cheer you up?	In the past 4 weeks, about how often did you feel worthless?	How would you describe the impact of COVID 19 on your social relationships?	How would you describe the effect of COVID 19 on your stress level?	How would you describe the effect of COVID 19 on your studying?	How would you describe the effect of COVID 19 on your family relationships?	How would you describe the effect of COVID 19 on your friendships?	How would you describe the effect of COVID 19 on your financial status?	How would you describe the effect of COVID 19 on your physical fitness and exercises?	How would you describe the effect of COVID 19 on your sleep quality?	How would you describe the effect of COVID 19 on your diet and eating habits?	please tick the issues that mostly concern you regarding the negative impacts of COVID 19 on your personal and academic life ( you may choose more than one option )	Which of the following activities and measures you may be used to improve your mental well being ( you may choose more than one option )
Yes	23	Female	Sixth year	Some of the time	A little of the time	None of the time	Some of the time	A little of the time	None of the time	A little of the time	Some of the time	Some of the time	Some of the time	negative	negative	negative	negative	positive	no impact	positive	positive	positive	I have concerns about having one of my family member being infected with COVID 19, I have concerns about being unable to get graduated form medical school, I have concerns about being unable to travel abroad to do exams or attend elective courses, I have concerns about being infected by COVID 19, I have concerns about being unable to find a suitable residency training post after graduation	exercise and fitness, meditation , praying, Video chats and social media apps, practicing hobbies like playing and listening to music, reading, watching movies; cooking and baking
Yes	22	Male	Fifth year	Some of the time	Some of the time	None of the time	Some of the time	A little of the time	A little of the time	A little of the time	Some of the time	Some of the time	A little of the time	no impact	negative	negative	No impact	negative	negative	negative	no impact	no impact	I have concerns about having one of my family member being infected with COVID 19, I have concerns about being unable to get graduated form medical school, I have concerns about being unable to travel abroad to do exams or attend elective courses, I have concerns about being infected by COVID 19, I have concerns about being unable to acquire more clinical skills and being not able to attend labs,…	exercise and fitness, Video chats and social media apps, practicing hobbies like playing and listening to music, reading, watching movies; cooking and baking, learning new language
Yes	23	Female	Sixth year	Most of the time	Some of the time	A little of the time	Most of the time	A little of the time	A little of the time	Some of the time	Most of the time	Some of the time	Some of the time	negative	negative	negative	positive	positive	no impact	positive	positive	positive	I have concerns about having one of my family member being infected with COVID 19, I have concerns about being unable to get graduated form medical school, I have concerns about being unable to travel abroad to do exams or attend elective courses, I have concerns about being infected by COVID 19, I have concerns about being unable to find a suitable residency training post after graduation	exercise and fitness, meditation , praying, Video chats and social media apps, practicing hobbies like playing and listening to music, reading, watching movies; cooking and baking
Yes	22	Male	Fifth year	Most of the time	Some of the time	A little of the time	Some of the time	Some of the time	A little of the time	Some of the time	Some of the time	Some of the time	Some of the time	negative	negative	negative	No impact	no impact	negative	negative	negative	negative	I have concerns about having one of my family member being infected with COVID 19, I have concerns about being self isolated for long time, I have concerns about being infected by COVID 19, I have concerns about being unable to acquire more clinical skills and being not able to attend labs	exercise and fitness, practicing hobbies like playing and listening to music, reading, watching movies; cooking and baking
Yes	22	Male	Fifth year	Some of the time	A little of the time	A little of the time	A little of the time	Some of the time	Some of the time	A little of the time	None of the time	A little of the time	A little of the time	negative	negative	negative	negative	negative	no impact	positive	no impact	no impact	I have concerns about having one of my family member being infected with COVID 19	exercise and fitness
Yes	25	Female	Sixth year	A little of the time	Some of the time	Some of the time	Some of the time	A little of the time	A little of the time	A little of the time	A little of the time	A little of the time	A little of the time	no impact	negative	negative	No impact	no impact	negative	no impact	no impact	no impact	I have concerns about having one of my family member being infected with COVID 19, I have concerns about being self isolated for long time, I have concerns about being unable to get graduated form medical school, I have concerns about being infected by COVID 19, I have concerns about withdrawing from medical school, I have concerns about being unable to acquire more clinical skills and being not …	exercise and fitness, meditation , praying, practicing hobbies like playing and listening to music, reading, watching movies; cooking and baking
Yes	23	Male	Sixth year	Some of the time	Most of the time	A little of the time	Some of the time	Some of the time	A little of the time	Most of the time	Some of the time	Some of the time	Some of the time	negative	positive	negative	positive	negative	negative	negative	negative	negative	I have concerns about having one of my family member being infected with COVID 19, I have concerns about being infected by COVID 19, I have concerns about being unable to acquire more clinical skills and being not able to attend labs	exercise and fitness
Yes	22	Female	Fifth year	Most of the time	All of the time	Some of the time	All of the time	Some of the time	A little of the time	Most of the time	Most of the time	All the time	All of the time	negative	negative	no impact	No impact	negative	no impact	negative	no impact	negative	I have concerns about having one of my family member being infected with COVID 19, I have concerns about being unable to travel abroad to do exams or attend elective courses, I have concerns about being unable to acquire more clinical skills and being not able to attend labs, I have concerns about being unable to find a suitable residency training post after graduation	meditation , praying, practicing hobbies like playing and listening to music, reading, watching movies; cooking and baking
Yes	21	Female	Fourth year	A little of the time	Most of the time	A little of the time	Most of the time	Most of the time	Some of the time	Most of the time	Most of the time	Most of the time	Some of the time	negative	negative	negative	negative	negative	negative	negative	negative	negative	I have concerns about being unable to get graduated form medical school, I have concerns about being infected by COVID 19, I have concerns about being unable to acquire more clinical skills and being not able to attend labs	exercise and fitness, seeing a psychotherapy specialist, learning new language
Yes	18	Female	First year	All of the time	All of the time	Most of the time	All of the time	All of the time	Most of the time	Most of the time	All of the time	Most of the time	All of the time	negative	negative	negative	negative	negative	negative	negative	negative	negative	I have concerns about having one of my family member being infected with COVID 19	seeing a psychotherapy specialist
Yes	22	Female	Fifth year	Most of the time	Most of the time	Most of the time	A little of the time	Some of the time	Some of the time	Some of the time	Most of the time	A little of the time	Some of the time	negative	negative	negative	negative	negative	positive	positive	positive	no impact	I have concerns about being self isolated for long time, I have concerns about being unable to acquire more clinical skills and being not able to attend labs, I have concerns about being unable to find a suitable residency training post after graduation	exercise and fitness, practicing hobbies like playing and listening to music, reading, watching movies; cooking and baking
Yes	23	Female	Sixth year	Some of the time	Some of the time	A little of the time	Some of the time	Some of the time	A little of the time	Some of the time	Some of the time	Some of the time	Some of the time	negative	negative	negative	positive	negative	positive	negative	negative	negative	I have concerns about having one of my family member being infected with COVID 19, I have concerns about being self isolated for long time, I have concerns about being unable to travel abroad to do exams or attend elective courses, I have concerns about being infected by COVID 19, I have concerns about being unable to acquire more clinical skills and being not able to attend labs	exercise and fitness, meditation , praying, practicing hobbies like playing and listening to music, reading, watching movies; cooking and baking
Yes	21	Male	Fourth year	Some of the time	Some of the time	A little of the time	A little of the time	Some of the time	Most of the time	Most of the time	Most of the time	Some of the time	Some of the time	negative	positive	negative	negative	positive	positive	negative	negative	negative	I have concerns about having one of my family member being infected with COVID 19, I have concerns about being infected by COVID 19, I have concerns about being unable to acquire more clinical skills and being not able to attend labs	exercise and fitness, meditation , praying, practicing hobbies like playing and listening to music, reading, watching movies; cooking and baking
Yes	24	Female	Sixth year	A little of the time	A little of the time	None of the time	None of the time	A little of the time	A little of the time	A little of the time	None of the time	None of the time	None of the time	negative	negative	positive	positive	negative	positive	positive	positive	positive	I have concerns about having one of my family member being infected with COVID 19, I have concerns about being infected by COVID 19, I have concerns about being unable to find a suitable residency training post after graduation	exercise and fitness, meditation , praying, Video chats and social media apps, practicing hobbies like playing and listening to music, reading, watching movies; cooking and baking
Yes	18	Female	First year	Most of the time	All of the time	All the time	Most of the time	Most of the time	All of the time	Most of the time	Most of the time	Most of the time	Most of the time	no impact	negative	negative	positive	no impact	no impact	negative	negative	negative	I have concerns about being self isolated for long time	meditation , praying, Video chats and social media apps, practicing hobbies like playing and listening to music, reading, watching movies; cooking and baking
Yes	24	Female	Sixth year	Most of the time	Most of the time	Most of the time	Some of the time	All of the time	All of the time	Most of the time	Most of the time	Most of the time	A little of the time	negative	positive	positive	negative	negative	positive	positive	positive	positive	I have concerns about being unable to get graduated form medical school, I have concerns about being unable to travel abroad to do exams or attend elective courses, I have concerns about being unable to acquire more clinical skills and being not able to attend labs, I have concerns about being unable to find a suitable residency training post after graduation	exercise and fitness, meditation , praying, Video chats and social media apps
Yes	23	Male	Fifth year	Some of the time	Some of the time	A little of the time	A little of the time	A little of the time	None of the time	Some of the time	Some of the time	A little of the time	A little of the time	negative	negative	negative	positive	negative	negative	negative	no impact	no impact	I have concerns about having one of my family member being infected with COVID 19, I have concerns about being unable to travel abroad to do exams or attend elective courses, I have concerns about being unable to acquire more clinical skills and being not able to attend labs, I have concerns about being unable to find a suitable residency training post after graduation	exercise and fitness, Video chats and social media apps
Yes	20	Female	First year	All of the time	Most of the time	Most of the time	All of the time	Most of the time	Most of the time	Some of the time	All of the time	Most of the time	Most of the time	negative	no impact	negative	No impact	negative	negative	negative	negative	negative	I have concerns about being unable to get graduated form medical school, I have concerns about being unable to travel abroad to do exams or attend elective courses, I have concerns about withdrawing from medical school, I have concerns about being unable to acquire more clinical skills and being not able to attend labs	exercise and fitness
Yes	21	Female	Fifth year	All of the time	All of the time	All the time	All of the time	All of the time	All of the time	All the time	All of the time	All the time	All of the time	no impact	positive	positive	No impact	no impact	negative	no impact	no impact	no impact	I have concerns about being unable to travel abroad to do exams or attend elective courses, I have concerns about being infected by COVID 19, I have concerns about withdrawing from medical school, I have concerns about being unable to acquire more clinical skills and being not able to attend labs, I have concerns about being unable to find a suitable residency training post after graduation	meditation , praying, Video chats and social media apps, practicing hobbies like playing and listening to music, reading, watching movies; cooking and baking, seeing a psychotherapy specialist, learning new language
Yes	22	Female	Fifth year	A little of the time	Some of the time	Some of the time	A little of the time	A little of the time	None of the time	Some of the time	A little of the time	Some of the time	None of the time	negative	positive	negative	No impact	no impact	negative	negative	negative	negative	I have concerns about having one of my family member being infected with COVID 19, I have concerns about being self isolated for long time, I have concerns about being infected by COVID 19, I have concerns about being unable to acquire more clinical skills and being not able to attend labs, I have concerns about being unable to find a suitable residency training post after graduation	learning new language
Yes	23	Female	Sixth year	Most of the time	Some of the time	A little of the time	Some of the time	A little of the time	None of the time	Some of the time	A little of the time	A little of the time	Most of the time	negative	negative	negative	negative	negative	no impact	positive	negative	negative	I have concerns about having one of my family member being infected with COVID 19, I have concerns about being unable to travel abroad to do exams or attend elective courses, I have concerns about being unable to find a suitable residency training post after graduation	exercise and fitness, practicing hobbies like playing and listening to music, reading, watching movies; cooking and baking, learning new language
Yes	21	Male	Fourth year	Some of the time	All of the time	Most of the time	Most of the time	Most of the time	Some of the time	All the time	Most of the time	Some of the time	Most of the time	no impact	negative	negative	No impact	negative	negative	negative	negative	negative	I have concerns about having one of my family member being infected with COVID 19, I have concerns about being infected by COVID 19, I have concerns about being unable to acquire more clinical skills and being not able to attend labs, I have concerns about being unable to use new technologies to attend online classes and seminars	meditation , praying, Video chats and social media apps
Yes	23	Female	Sixth year	Some of the time	A little of the time	None of the time	Some of the time	A little of the time	None of the time	Most of the time	Some of the time	Some of the time	None of the time	no impact	positive	no impact	No impact	no impact	negative	negative	no impact	negative	I have concerns about having one of my family member being infected with COVID 19, I have concerns about being unable to travel abroad to do exams or attend elective courses, I have concerns about being infected by COVID 19, I have concerns about being unable to find a suitable residency training post after graduation, I have concerns about being unable to use new technologies to attend online cl…	Video chats and social media apps, practicing hobbies like playing and listening to music, reading, watching movies; cooking and baking
Yes	21	Female	Fourth year	Most of the time	Some of the time	None of the time	Some of the time	Some of the time	None of the time	A little of the time	A little of the time	None of the time	None of the time	negative	positive	negative	negative	no impact	no impact	negative	no impact	negative	I have concerns about having one of my family member being infected with COVID 19, I have concerns about being self isolated for long time, I have concerns about being unable to acquire more clinical skills and being not able to attend labs	exercise and fitness, Video chats and social media apps, practicing hobbies like playing and listening to music, reading, watching movies; cooking and baking
Yes	23	Female	Sixth year	Most of the time	Some of the time	A little of the time	Some of the time	A little of the time	None of the time	A little of the time	A little of the time	Some of the time	None of the time	negative	positive	negative	negative	negative	negative	negative	negative	negative	I have concerns about having one of my family member being infected with COVID 19, I have concerns about being self isolated for long time, I have concerns about being unable to get graduated form medical school, I have concerns about being infected by COVID 19, I have concerns about being unable to acquire more clinical skills and being not able to attend labs, I have concerns about being unable…	meditation , praying, Video chats and social media apps, practicing hobbies like playing and listening to music, reading, watching movies; cooking and baking
Yes	22	Female	Sixth year	Some of the time	Most of the time	Some of the time	All of the time	Most of the time	None of the time	All the time	All of the time	Most of the time	Most of the time	negative	negative	positive	negative	no impact	negative	no impact	no impact	negative	I have concerns about having one of my family member being infected with COVID 19, I have concerns about being unable to travel abroad to do exams or attend elective courses, I have concerns about being unable to find a suitable residency training post after graduation	meditation , praying, Video chats and social media apps, practicing hobbies like playing and listening to music, reading, watching movies; cooking and baking
Yes	21	Female	Fourth year	Some of the time	Most of the time	A little of the time	Some of the time	A little of the time	A little of the time	Some of the time	Some of the time	A little of the time	A little of the time	no impact	no impact	negative	negative	no impact	no impact	negative	no impact	negative	I have concerns about being unable to get graduated form medical school, I have concerns about being unable to acquire more clinical skills and being not able to attend labs	exercise and fitness, meditation , praying, seeing a psychotherapy specialist
Yes	23	Female	Sixth year	Some of the time	Most of the time	Some of the time	A little of the time	None of the time	None of the time	Some of the time	Some of the time	A little of the time	None of the time	negative	positive	no impact	negative	no impact	no impact	no impact	negative	negative	I have concerns about having one of my family member being infected with COVID 19, I have concerns about being self isolated for long time, I have concerns about being unable to get graduated form medical school, I have concerns about being infected by COVID 19, I have concerns about being unable to find a suitable residency training post after graduation	meditation , praying, Video chats and social media apps
Yes	23	Female	Sixth year	Some of the time	All of the time	Most of the time	Most of the time	Some of the time	Some of the time	A little of the time	Some of the time	A little of the time	A little of the time	negative	negative	negative	positive	no impact	no impact	negative	negative	no impact	I have concerns about having one of my family member being infected with COVID 19, I have concerns about being self isolated for long time, I have concerns about being unable to travel abroad to do exams or attend elective courses, I have concerns about being infected by COVID 19, I have concerns about being unable to acquire more clinical skills and being not able to attend labs, I have concerns…	meditation , praying, Video chats and social media apps, practicing hobbies like playing and listening to music, reading, watching movies; cooking and baking
Yes	23	Female	Sixth year	Most of the time	Most of the time	Some of the time	Most of the time	A little of the time	A little of the time	Most of the time	Most of the time	Most of the time	A little of the time	negative	positive	negative	positive	negative	no impact	negative	no impact	negative	I have concerns about having one of my family member being infected with COVID 19, I have concerns about being unable to travel abroad to do exams or attend elective courses, I have concerns about being unable to acquire more clinical skills and being not able to attend labs, I have concerns about being unable to find a suitable residency training post after graduation	exercise and fitness, Video chats and social media apps, practicing hobbies like playing and listening to music, reading, watching movies; cooking and baking
Yes	21	Female	Fifth year	Some of the time	Some of the time	A little of the time	A little of the time	A little of the time	Most of the time	Some of the time	Some of the time	A little of the time	A little of the time	positive	positive	positive	negative	positive	no impact	no impact	negative	positive	I have concerns about having one of my family member being infected with COVID 19, I have concerns about being self isolated for long time, I have concerns about being infected by COVID 19, I have concerns about being unable to find a suitable residency training post after graduation	exercise and fitness, meditation , praying, practicing hobbies like playing and listening to music, reading, watching movies; cooking and baking, learning new language
Yes	23	Female	Sixth year	A little of the time	Some of the time	None of the time	None of the time	None of the time	None of the time	None of the time	None of the time	None of the time	None of the time	no impact	no impact	no impact	No impact	no impact	no impact	negative	no impact	negative	I have concerns about having one of my family member being infected with COVID 19, I have concerns about being self isolated for long time, I have concerns about being unable to get graduated form medical school, I have concerns about being unable to travel abroad to do exams or attend elective courses, I have concerns about being unable to find a suitable residency training post after graduation	exercise and fitness, meditation , praying, Video chats and social media apps
Yes	24	Male	Sixth year	Most of the time	Most of the time	Some of the time	Some of the time	All of the time	Some of the time	Some of the time	Most of the time	Some of the time	A little of the time	negative	positive	negative	positive	negative	negative	negative	negative	negative	I have concerns about having one of my family member being infected with COVID 19, I have concerns about being infected by COVID 19, I have concerns about being unable to find a suitable residency training post after graduation	meditation , praying, Video chats and social media apps, practicing hobbies like playing and listening to music, reading, watching movies; cooking and baking
Yes	22	Female	Fifth year	Most of the time	Some of the time	Most of the time	Some of the time	Most of the time	Some of the time	Some of the time	All of the time	Most of the time	Some of the time	negative	negative	positive	No impact	no impact	negative	negative	negative	negative	I have concerns about having one of my family member being infected with COVID 19, I have concerns about being unable to get graduated form medical school, I have concerns about being unable to travel abroad to do exams or attend elective courses, I have concerns about being infected by COVID 19, I have concerns about withdrawing from medical school, I have concerns about being unable to acquire …	exercise and fitness, meditation , praying, practicing hobbies like playing and listening to music, reading, watching movies; cooking and baking, seeing a psychotherapy specialist, learning new language
Yes	18	Male	First year	A little of the time	A little of the time	None of the time	A little of the time	A little of the time	None of the time	Some of the time	None of the time	None of the time	A little of the time	negative	negative	negative	negative	negative	negative	positive	negative	negative	I have concerns about being unable to get graduated form medical school, I have concerns about being unable to acquire more clinical skills and being not able to attend labs	exercise and fitness, practicing hobbies like playing and listening to music, reading, watching movies; cooking and baking
Yes	18	Female	First year	All of the time	Some of the time	Most of the time	Most of the time	Some of the time	None of the time	Most of the time	All of the time	Some of the time	A little of the time	no impact	negative	negative	No impact	positive	no impact	negative	negative	negative	I have concerns about being self isolated for long time	meditation , praying, Video chats and social media apps, practicing hobbies like playing and listening to music, reading, watching movies; cooking and baking
Yes	23	Female	Fifth year	Most of the time	Some of the time	Some of the time	Some of the time	All of the time	Most of the time	Most of the time	Most of the time	Some of the time	Some of the time	negative	positive	negative	No impact	no impact	no impact	negative	negative	positive	I have concerns about having one of my family member being infected with COVID 19, I have concerns about being unable to travel abroad to do exams or attend elective courses, I have concerns about being infected by COVID 19, I have concerns about being unable to acquire more clinical skills and being not able to attend labs	meditation , praying, Video chats and social media apps, practicing hobbies like playing and listening to music, reading, watching movies; cooking and baking
Yes	18	Female	First year	All of the time	Some of the time	A little of the time	Most of the time	Most of the time	Most of the time	All the time	Most of the time	All the time	All of the time	no impact	positive	negative	No impact	no impact	no impact	negative	no impact	negative	I have concerns about having one of my family member being infected with COVID 19, I have concerns about being unable to acquire more clinical skills and being not able to attend labs	meditation , praying, practicing hobbies like playing and listening to music, reading, watching movies; cooking and baking, learning new language
Yes	17	Male	First year	Some of the time	A little of the time	None of the time	Most of the time	Some of the time	A little of the time	None of the time	Some of the time	A little of the time	None of the time	no impact	no impact	positive	positive	positive	no impact	negative	positive	positive	I have concerns about having one of my family member being infected with COVID 19, I have concerns about being unable to acquire more clinical skills and being not able to attend labs, I have concerns about being unable to find a suitable residency training post after graduation	meditation , praying, Video chats and social media apps, practicing hobbies like playing and listening to music, reading, watching movies; cooking and baking, learning new language
Yes	22	Female	Fifth year	A little of the time	Some of the time	A little of the time	Some of the time	Most of the time	A little of the time	Most of the time	Most of the time	Some of the time	A little of the time	negative	negative	negative	No impact	negative	negative	negative	no impact	no impact	I have concerns about being unable to acquire more clinical skills and being not able to attend labs	Video chats and social media apps, practicing hobbies like playing and listening to music, reading, watching movies; cooking and baking
Yes	22	Female	Fifth year	Most of the time	Some of the time	Most of the time	Some of the time	Most of the time	Some of the time	Most of the time	All of the time	Most of the time	A little of the time	negative	negative	negative	negative	negative	no impact	no impact	negative	negative	I have concerns about being self isolated for long time, I have concerns about being unable to get graduated form medical school, I have concerns about being unable to travel abroad to do exams or attend elective courses, I have concerns about being infected by COVID 19, I have concerns about being unable to acquire more clinical skills and being not able to attend labs, I have concerns about bei…	meditation , praying, Video chats and social media apps, practicing hobbies like playing and listening to music, reading, watching movies; cooking and baking
Yes	23	Male	Sixth year	All of the time	Most of the time	Most of the time	All of the time	Most of the time	Some of the time	Most of the time	All of the time	All the time	All of the time	negative	negative	negative	negative	negative	negative	negative	negative	negative	I have concerns about being unable to acquire more clinical skills and being not able to attend labs, I have concerns about being unable to find a suitable residency training post after graduation, I have concerns about being unable to use new technologies to attend online classes and seminars	practicing hobbies like playing and listening to music, reading, watching movies; cooking and baking
Yes	22	Female	Fifth year	Some of the time	Some of the time	None of the time	Most of the time	Some of the time	Some of the time	Most of the time	A little of the time	Some of the time	Some of the time	negative	positive	negative	negative	no impact	negative	negative	no impact	no impact	I have concerns about having one of my family member being infected with COVID 19, I have concerns about being unable to get graduated form medical school, I have concerns about being unable to acquire more clinical skills and being not able to attend labs, I have concerns about being unable to find a suitable residency training post after graduation	practicing hobbies like playing and listening to music, reading, watching movies; cooking and baking
Yes	23	Female	Sixth year	A little of the time	A little of the time	None of the time	None of the time	A little of the time	None of the time	A little of the time	A little of the time	A little of the time	None of the time	no impact	positive	negative	No impact	negative	no impact	no impact	no impact	negative	I have concerns about having one of my family member being infected with COVID 19, I have concerns about being self isolated for long time, I have concerns about being infected by COVID 19, I have concerns about withdrawing from medical school, I have concerns about being unable to acquire more clinical skills and being not able to attend labs	exercise and fitness, meditation , praying, practicing hobbies like playing and listening to music, reading, watching movies; cooking and baking
Yes	22	Female	Fifth year	A little of the time	A little of the time	None of the time	A little of the time	A little of the time	None of the time	Some of the time	A little of the time	A little of the time	None of the time	negative	no impact	no impact	No impact	negative	no impact	no impact	no impact	negative	I have concerns about having one of my family member being infected with COVID 19, I have concerns about being self isolated for long time, I have concerns about being unable to get graduated form medical school, I have concerns about being unable to travel abroad to do exams or attend elective courses, I have concerns about being infected by COVID 19, I have concerns about being unable to acquir…	exercise and fitness, meditation , praying, practicing hobbies like playing and listening to music, reading, watching movies; cooking and baking
Yes	22	Female	Fifth year	A little of the time	A little of the time	A little of the time	A little of the time	A little of the time	A little of the time	A little of the time	A little of the time	A little of the time	A little of the time	negative	negative	negative	negative	negative	negative	negative	no impact	no impact	I have concerns about having one of my family member being infected with COVID 19, I have concerns about being self isolated for long time, I have concerns about being unable to get graduated form medical school, I have concerns about being infected by COVID 19, I have concerns about being unable to acquire more clinical skills and being not able to attend labs, I have concerns about being unable…	meditation , praying, practicing hobbies like playing and listening to music, reading, watching movies; cooking and baking
Yes	23	Female	Sixth year	Most of the time	All of the time	Some of the time	Most of the time	Most of the time	Most of the time	Most of the time	All of the time	Most of the time	Most of the time	negative	negative	negative	negative	negative	no impact	negative	negative	no impact	I have concerns about having one of my family member being infected with COVID 19, I have concerns about being self isolated for long time, I have concerns about being unable to get graduated form medical school, I have concerns about being unable to travel abroad to do exams or attend elective courses, I have concerns about being infected by COVID 19, I have concerns about being unable to acquir…	practicing hobbies like playing and listening to music, reading, watching movies; cooking and baking, seeing a psychotherapy specialist
Yes	18	Female	First year	Most of the time	All of the time	Some of the time	A little of the time	All of the time	Some of the time	A little of the time	Most of the time	A little of the time	Some of the time	negative	negative	negative	No impact	no impact	no impact	negative	no impact	negative	I have concerns about being unable to use new technologies to attend online classes and seminars	meditation , praying, Video chats and social media apps, practicing hobbies like playing and listening to music, reading, watching movies; cooking and baking
Yes	18	Male	First year	Some of the time	Most of the time	A little of the time	Some of the time	Some of the time	A little of the time	A little of the time	Most of the time	Some of the time	A little of the time	negative	negative	negative	negative	negative	no impact	negative	no impact	no impact	I have concerns about having one of my family member being infected with COVID 19, I have concerns about being unable to get graduated form medical school, I have concerns about being unable to acquire more clinical skills and being not able to attend labs, I have concerns about being unable to use new technologies to attend online classes and seminars	exercise and fitness, meditation , praying, Video chats and social media apps, practicing hobbies like playing and listening to music, reading, watching movies; cooking and baking
Yes	21	Female	Fourth year	Most of the time	Some of the time	A little of the time	Some of the time	Some of the time	A little of the time	Most of the time	A little of the time	A little of the time	Some of the time	no impact	negative	negative	positive	no impact	negative	negative	positive	negative	I have concerns about having one of my family member being infected with COVID 19, I have concerns about being self isolated for long time, I have concerns about being infected by COVID 19	meditation , praying, Video chats and social media apps, practicing hobbies like playing and listening to music, reading, watching movies; cooking and baking
Yes	21	Male	Fourth year	Most of the time	All of the time	Some of the time	Some of the time	Most of the time	Some of the time	All the time	A little of the time	Some of the time	Some of the time	negative	positive	negative	positive	negative	negative	positive	positive	no impact	I have concerns about having one of my family member being infected with COVID 19, I have concerns about being self isolated for long time, I have concerns about being infected by COVID 19, I have concerns about being unable to acquire more clinical skills and being not able to attend labs	meditation , praying, Video chats and social media apps
Yes	22	Female	Sixth year	Most of the time	Most of the time	Some of the time	Most of the time	Most of the time	Some of the time	Most of the time	Most of the time	Most of the time	Most of the time	negative	negative	negative	negative	negative	negative	negative	negative	negative	I have concerns about having one of my family member being infected with COVID 19, I have concerns about being self isolated for long time, I have concerns about being unable to travel abroad to do exams or attend elective courses, I have concerns about being infected by COVID 19, I have concerns about being unable to find a suitable residency training post after graduation	Video chats and social media apps, practicing hobbies like playing and listening to music, reading, watching movies; cooking and baking
Yes	23	Male	Fifth year	None of the time	None of the time	None of the time	Some of the time	None of the time	None of the time	A little of the time	Some of the time	Some of the time	Some of the time	no impact	no impact	negative	No impact	no impact	no impact	negative	no impact	negative	I have concerns about having one of my family member being infected with COVID 19, I have concerns about being unable to acquire more clinical skills and being not able to attend labs	exercise and fitness, meditation , praying, practicing hobbies like playing and listening to music, reading, watching movies; cooking and baking, seeing a psychotherapy specialist
Yes	21	Male	Fifth year	Most of the time	Some of the time	A little of the time	Some of the time	Some of the time	None of the time	Some of the time	Most of the time	A little of the time	A little of the time	no impact	positive	negative	positive	no impact	negative	negative	negative	negative	I have concerns about having one of my family member being infected with COVID 19, I have concerns about being unable to travel abroad to do exams or attend elective courses, I have concerns about being infected by COVID 19, I have concerns about being unable to acquire more clinical skills and being not able to attend labs, I have concerns about being unable to find a suitable residency training…	exercise and fitness, meditation , praying, practicing hobbies like playing and listening to music, reading, watching movies; cooking and baking, learning new language
Yes	18	Female	First year	Most of the time	Most of the time	Some of the time	Some of the time	Most of the time	Some of the time	Some of the time	Some of the time	Some of the time	A little of the time	negative	negative	negative	negative	negative	no impact	positive	negative	no impact	I have concerns about having one of my family member being infected with COVID 19, I have concerns about being self isolated for long time, I have concerns about being unable to get graduated form medical school, I have concerns about being unable to travel abroad to do exams or attend elective courses, I have concerns about being infected by COVID 19, I have concerns about withdrawing from medic…	exercise and fitness, Video chats and social media apps, practicing hobbies like playing and listening to music, reading, watching movies; cooking and baking
Yes	21	Male	Fourth year	Most of the time	Most of the time	Most of the time	Most of the time	Most of the time	Most of the time	Most of the time	Most of the time	Most of the time	Most of the time	negative	negative	negative	negative	negative	negative	negative	negative	negative	I have concerns about being unable to travel abroad to do exams or attend elective courses, I have concerns about being unable to acquire more clinical skills and being not able to attend labs	exercise and fitness, meditation , praying, Video chats and social media apps, practicing hobbies like playing and listening to music, reading, watching movies; cooking and baking, seeing a psychotherapy specialist, learning new language
Yes	21	Female	Second year	Most of the time	All of the time	Some of the time	Most of the time	Some of the time	Most of the time	Most of the time	Some of the time	Most of the time	Most of the time	no impact	negative	negative	No impact	no impact	negative	negative	positive	negative	I have concerns about having one of my family member being infected with COVID 19, I have concerns about being self isolated for long time, I have concerns about being unable to travel abroad to do exams or attend elective courses, I have concerns about being unable to acquire more clinical skills and being not able to attend labs	exercise and fitness, meditation , praying, seeing a psychotherapy specialist
Yes	22	Male	Fifth year	All of the time	Most of the time	Most of the time	Some of the time	All of the time	None of the time	All the time	A little of the time	All the time	All of the time	no impact	no impact	no impact	positive	no impact	positive	negative	negative	negative	I have concerns about being unable to travel abroad to do exams or attend elective courses, I have concerns about being unable to acquire more clinical skills and being not able to attend labs, I have concerns about being unable to find a suitable residency training post after graduation	exercise and fitness, Video chats and social media apps, practicing hobbies like playing and listening to music, reading, watching movies; cooking and baking
Yes	23	Female	Sixth year	Most of the time	A little of the time	None of the time	None of the time	Some of the time	None of the time	A little of the time	All of the time	Some of the time	Some of the time	negative	no impact	negative	positive	negative	no impact	no impact	no impact	negative	I have concerns about having one of my family member being infected with COVID 19, I have concerns about being self isolated for long time, I have concerns about being unable to acquire more clinical skills and being not able to attend labs, I have concerns about being unable to find a suitable residency training post after graduation	exercise and fitness, meditation , praying, practicing hobbies like playing and listening to music, reading, watching movies; cooking and baking
Yes	23	Female	Fifth year	Most of the time	Some of the time	Most of the time	Some of the time	Most of the time	A little of the time	Some of the time	Most of the time	Some of the time	Some of the time	negative	no impact	negative	negative	negative	negative	negative	negative	negative	I have concerns about being self isolated for long time, I have concerns about being unable to travel abroad to do exams or attend elective courses, I have concerns about being infected by COVID 19, I have concerns about withdrawing from medical school, I have concerns about being unable to acquire more clinical skills and being not able to attend labs, I have concerns about being unable to find …	meditation , praying, Video chats and social media apps, practicing hobbies like playing and listening to music, reading, watching movies; cooking and baking
Yes	20	Female	Fourth year	All of the time	Some of the time	A little of the time	A little of the time	Some of the time	A little of the time	A little of the time	Some of the time	A little of the time	None of the time	negative	negative	negative	positive	negative	no impact	negative	negative	negative	I have concerns about being self isolated for long time	exercise and fitness, meditation , praying, Video chats and social media apps, practicing hobbies like playing and listening to music, reading, watching movies; cooking and baking
Yes	23	Female	Sixth year	Most of the time	Most of the time	Most of the time	All of the time	Most of the time	Some of the time	All the time	Most of the time	All the time	All of the time	negative	negative	negative	No impact	no impact	negative	positive	no impact	no impact	I have concerns about having one of my family member being infected with COVID 19, I have concerns about being self isolated for long time, I have concerns about being unable to get graduated form medical school, I have concerns about being unable to travel abroad to do exams or attend elective courses, I have concerns about being unable to acquire more clinical skills and being not able to atten…	exercise and fitness, meditation , praying, Video chats and social media apps, practicing hobbies like playing and listening to music, reading, watching movies; cooking and baking
Yes	18	Female	First year	A little of the time	None of the time	None of the time	A little of the time	A little of the time	None of the time	A little of the time	A little of the time	A little of the time	A little of the time	no impact	no impact	no impact	No impact	negative	no impact	negative	negative	no impact	I have concerns about being self isolated for long time, I have concerns about being unable to find a suitable residency training post after graduation	exercise and fitness, meditation , praying, practicing hobbies like playing and listening to music, reading, watching movies; cooking and baking
Yes	18	Female	First year	All of the time	All of the time	Some of the time	Most of the time	Most of the time	Some of the time	All the time	All of the time	All the time	Most of the time	negative	positive	negative	negative	negative	no impact	negative	negative	negative	I have concerns about being unable to get graduated form medical school, I have concerns about being unable to travel abroad to do exams or attend elective courses, I have concerns about withdrawing from medical school, I have concerns about being unable to acquire more clinical skills and being not able to attend labs, I have concerns about being unable to find a suitable residency training post…	practicing hobbies like playing and listening to music, reading, watching movies; cooking and baking
Yes	23	Female	Sixth year	Most of the time	Most of the time	A little of the time	A little of the time	A little of the time	None of the time	Some of the time	Some of the time	A little of the time	None of the time	negative	negative	negative	negative	negative	positive	negative	positive	negative	I have concerns about being self isolated for long time, I have concerns about being unable to get graduated form medical school, I have concerns about being unable to travel abroad to do exams or attend elective courses, I have concerns about being unable to acquire more clinical skills and being not able to attend labs, I have concerns about being unable to find a suitable residency training po…	exercise and fitness, meditation , praying, practicing hobbies like playing and listening to music, reading, watching movies; cooking and baking, seeing a psychotherapy specialist
Yes	23	Male	Sixth year	Some of the time	All of the time	All the time	Most of the time	Most of the time	All of the time	All the time	All of the time	All the time	Most of the time	negative	positive	negative	negative	negative	negative	negative	negative	negative	I have concerns about having one of my family member being infected with COVID 19, I have concerns about being self isolated for long time, I have concerns about being infected by COVID 19	exercise and fitness, Video chats and social media apps, practicing hobbies like playing and listening to music, reading, watching movies; cooking and baking, seeing a psychotherapy specialist
Yes	21	Female	Fifth year	Most of the time	Most of the time	Some of the time	Some of the time	Most of the time	A little of the time	Most of the time	Some of the time	Some of the time	Most of the time	negative	negative	negative	positive	no impact	positive	negative	positive	negative	I have concerns about having one of my family member being infected with COVID 19, I have concerns about being self isolated for long time, I have concerns about being unable to travel abroad to do exams or attend elective courses, I have concerns about being infected by COVID 19, I have concerns about being unable to acquire more clinical skills and being not able to attend labs, I have concerns…	meditation , praying, Video chats and social media apps
Yes	23	Female	Sixth year	Most of the time	Most of the time	Most of the time	Most of the time	Most of the time	Most of the time	Most of the time	Most of the time	Most of the time	Most of the time	negative	negative	negative	No impact	negative	no impact	negative	negative	negative	I have concerns about having one of my family member being infected with COVID 19, I have concerns about being self isolated for long time, I have concerns about being unable to get graduated form medical school, I have concerns about being unable to travel abroad to do exams or attend elective courses, I have concerns about withdrawing from medical school, I have concerns about being unable to a…	meditation , praying, Video chats and social media apps, practicing hobbies like playing and listening to music, reading, watching movies; cooking and baking, seeing a psychotherapy specialist
Yes	22	Female	Fifth year	A little of the time	Most of the time	Most of the time	All of the time	Some of the time	Some of the time	All the time	Most of the time	Most of the time	All of the time	negative	positive	negative	positive	negative	negative	positive	negative	negative	I have concerns about having one of my family member being infected with COVID 19, I have concerns about being unable to get graduated form medical school, I have concerns about being infected by COVID 19, I have concerns about being unable to acquire more clinical skills and being not able to attend labs, I have concerns about being unable to find a suitable residency training post after graduat…	exercise and fitness, practicing hobbies like playing and listening to music, reading, watching movies; cooking and baking, learning new language
Yes	23	Female	Sixth year	A little of the time	A little of the time	None of the time	A little of the time	A little of the time	None of the time	A little of the time	Some of the time	A little of the time	A little of the time	no impact	positive	positive	No impact	no impact	negative	negative	positive	negative	I have concerns about having one of my family member being infected with COVID 19, I have concerns about being unable to get graduated form medical school, I have concerns about being unable to travel abroad to do exams or attend elective courses, I have concerns about being infected by COVID 19, I have concerns about being unable to find a suitable residency training post after graduation	exercise and fitness, meditation , praying, Video chats and social media apps
Yes	23	Female	Fifth year	Some of the time	A little of the time	A little of the time	Some of the time	Some of the time	A little of the time	Some of the time	Some of the time	Some of the time	A little of the time	negative	negative	negative	negative	negative	negative	negative	negative	negative	I have concerns about being self isolated for long time, I have concerns about being unable to travel abroad to do exams or attend elective courses, I have concerns about being unable to acquire more clinical skills and being not able to attend labs, I have concerns about being unable to find a suitable residency training post after graduation, I have concerns about being unable to use new techno…	exercise and fitness, seeing a psychotherapy specialist
Yes	19	Female	Second year	Some of the time	Some of the time	None of the time	Some of the time	None of the time	None of the time	Most of the time	A little of the time	Some of the time	A little of the time	no impact	positive	negative	No impact	negative	positive	no impact	positive	no impact	I have concerns about having one of my family member being infected with COVID 19, I have concerns about being unable to acquire more clinical skills and being not able to attend labs	exercise and fitness, meditation , praying, practicing hobbies like playing and listening to music, reading, watching movies; cooking and baking, seeing a psychotherapy specialist, learning new language
Yes	23	Male	Sixth year	Some of the time	Some of the time	None of the time	A little of the time	A little of the time	None of the time	A little of the time	None of the time	None of the time	None of the time	no impact	positive	negative	No impact	negative	no impact	negative	negative	negative	I have concerns about having one of my family member being infected with COVID 19, I have concerns about being unable to travel abroad to do exams or attend elective courses	exercise and fitness
Yes	23	Female	Sixth year	Some of the time	Some of the time	A little of the time	Most of the time	Some of the time	Most of the time	A little of the time	Most of the time	Some of the time	Some of the time	negative	positive	negative	No impact	no impact	no impact	no impact	negative	no impact	I have concerns about having one of my family member being infected with COVID 19, I have concerns about being unable to get graduated form medical school, I have concerns about being infected by COVID 19, I have concerns about being unable to acquire more clinical skills and being not able to attend labs, I have concerns about being unable to find a suitable residency training post after graduat…	practicing hobbies like playing and listening to music, reading, watching movies; cooking and baking
Yes	22	Male	Sixth year	All of the time	All of the time	Some of the time	Most of the time	Most of the time	Some of the time	All the time	Most of the time	Some of the time	Some of the time	negative	negative	no impact	No impact	negative	positive	negative	negative	positive	I have concerns about being self isolated for long time, I have concerns about being unable to find a suitable residency training post after graduation	Video chats and social media apps
Yes	18	Male	First year	Some of the time	Most of the time	A little of the time	All of the time	None of the time	None of the time	Most of the time	All of the time	Most of the time	Some of the time	negative	negative	negative	positive	no impact	positive	negative	no impact	negative	I have concerns about withdrawing from medical school, I have concerns about being unable to acquire more clinical skills and being not able to attend labs, I have concerns about being unable to use new technologies to attend online classes and seminars	exercise and fitness, practicing hobbies like playing and listening to music, reading, watching movies; cooking and baking
Yes	23	Female	Sixth year	Most of the time	Most of the time	A little of the time	Some of the time	Some of the time	A little of the time	Most of the time	Most of the time	Some of the time	A little of the time	negative	negative	negative	positive	negative	no impact	negative	negative	positive	I have concerns about having one of my family member being infected with COVID 19, I have concerns about being infected by COVID 19	practicing hobbies like playing and listening to music, reading, watching movies; cooking and baking
Yes	22	Female	Fifth year	A little of the time	Most of the time	Some of the time	Most of the time	Some of the time	A little of the time	Some of the time	Some of the time	Some of the time	Some of the time	negative	positive	negative	negative	negative	negative	negative	negative	negative	I have concerns about being self isolated for long time, I have concerns about being unable to get graduated form medical school, I have concerns about being unable to travel abroad to do exams or attend elective courses, I have concerns about being infected by COVID 19, I have concerns about withdrawing from medical school, I have concerns about being unable to acquire more clinical skills and b…	exercise and fitness, meditation , praying, practicing hobbies like playing and listening to music, reading, watching movies; cooking and baking, seeing a psychotherapy specialist
Yes	23	Male	Second year	A little of the time	A little of the time	None of the time	None of the time	A little of the time	None of the time	None of the time	None of the time	None of the time	None of the time	no impact	negative	negative	positive	positive	no impact	negative	negative	negative	I have concerns about having one of my family member being infected with COVID 19, I have concerns about being unable to travel abroad to do exams or attend elective courses, I have concerns about being infected by COVID 19	Video chats and social media apps, practicing hobbies like playing and listening to music, reading, watching movies; cooking and baking
Yes	20	Female	Second year	Some of the time	All of the time	Most of the time	Some of the time	Some of the time	Some of the time	Most of the time	Most of the time	Most of the time	None of the time	negative	negative	negative	negative	negative	negative	negative	negative	no impact	I have concerns about having one of my family member being infected with COVID 19, I have concerns about being unable to get graduated form medical school, I have concerns about being infected by COVID 19, I have concerns about withdrawing from medical school, I have concerns about being unable to acquire more clinical skills and being not able to attend labs, I have concerns about being unable t…	meditation , praying
Yes	20	Female	Second year	Most of the time	Some of the time	Some of the time	Some of the time	Some of the time	Some of the time	Some of the time	Some of the time	Some of the time	Some of the time	negative	positive	positive	positive	no impact	no impact	negative	no impact	negative	I have concerns about having one of my family member being infected with COVID 19, I have concerns about being infected by COVID 19, I have concerns about being unable to acquire more clinical skills and being not able to attend labs	meditation , praying, practicing hobbies like playing and listening to music, reading, watching movies; cooking and baking
Yes	19	Female	Second year	Some of the time	Some of the time	None of the time	Most of the time	Some of the time	None of the time	Most of the time	All of the time	Most of the time	All of the time	positive	negative	negative	negative	no impact	negative	negative	no impact	positive	I have concerns about having one of my family member being infected with COVID 19, I have concerns about being self isolated for long time, I have concerns about being unable to get graduated form medical school, I have concerns about being unable to find a suitable residency training post after graduation	exercise and fitness, meditation , praying, practicing hobbies like playing and listening to music, reading, watching movies; cooking and baking
Yes	23	Female	Sixth year	Some of the time	Some of the time	A little of the time	A little of the time	Some of the time	A little of the time	Some of the time	A little of the time	A little of the time	A little of the time	negative	no impact	negative	positive	negative	no impact	no impact	positive	no impact	I have concerns about having one of my family member being infected with COVID 19, I have concerns about being infected by COVID 19, I have concerns about being unable to find a suitable residency training post after graduation	meditation , praying
Yes	22	Male	Fifth year	Some of the time	Some of the time	A little of the time	Most of the time	Some of the time	None of the time	All the time	All of the time	Some of the time	Most of the time	no impact	no impact	negative	No impact	no impact	no impact	negative	positive	negative	I have concerns about having one of my family member being infected with COVID 19, I have concerns about being unable to find a suitable residency training post after graduation	seeing a psychotherapy specialist
Yes	22	Female	Fifth year	Some of the time	Most of the time	A little of the time	Some of the time	Some of the time	None of the time	A little of the time	Most of the time	A little of the time	A little of the time	negative	negative	negative	negative	negative	no impact	no impact	no impact	no impact	I have concerns about having one of my family member being infected with COVID 19, I have concerns about being self isolated for long time, I have concerns about being unable to get graduated form medical school, I have concerns about being unable to acquire more clinical skills and being not able to attend labs, I have concerns about being unable to use new technologies to attend online classes …	Video chats and social media apps
Yes	18	Female	First year	Some of the time	A little of the time	None of the time	Some of the time	Most of the time	Some of the time	Some of the time	Some of the time	Some of the time	Some of the time	negative	negative	negative	No impact	negative	negative	negative	no impact	no impact	I have concerns about having one of my family member being infected with COVID 19	exercise and fitness
Yes	20	Female	Second year	Most of the time	Some of the time	Some of the time	Some of the time	Some of the time	Some of the time	Some of the time	Some of the time	Some of the time	Some of the time	negative	positive	positive	positive	no impact	no impact	negative	no impact	negative	I have concerns about having one of my family member being infected with COVID 19, I have concerns about being infected by COVID 19, I have concerns about being unable to acquire more clinical skills and being not able to attend labs	meditation , praying, practicing hobbies like playing and listening to music, reading, watching movies; cooking and baking
Yes	17	Male	First year	All of the time	Most of the time	Some of the time	Most of the time	All of the time	Most of the time	All the time	Most of the time	Most of the time	Some of the time	negative	positive	negative	negative	negative	negative	negative	negative	negative	I have concerns about being self isolated for long time, I have concerns about being unable to get graduated form medical school, I have concerns about being unable to travel abroad to do exams or attend elective courses, I have concerns about being unable to acquire more clinical skills and being not able to attend labs, I have concerns about being unable to find a suitable residency training po…	exercise and fitness, meditation , praying, practicing hobbies like playing and listening to music, reading, watching movies; cooking and baking, learning new language
Yes	20	Female	Fourth year	All of the time	Some of the time	A little of the time	A little of the time	Some of the time	A little of the time	A little of the time	Some of the time	A little of the time	None of the time	negative	negative	negative	positive	negative	no impact	negative	negative	negative	I have concerns about being self isolated for long time	exercise and fitness, meditation , praying, Video chats and social media apps, practicing hobbies like playing and listening to music, reading, watching movies; cooking and baking
Yes	18	Female	First year	A little of the time	None of the time	None of the time	A little of the time	A little of the time	None of the time	A little of the time	A little of the time	A little of the time	A little of the time	no impact	no impact	no impact	No impact	negative	no impact	negative	negative	no impact	I have concerns about being self isolated for long time, I have concerns about being unable to find a suitable residency training post after graduation	exercise and fitness, meditation , praying, practicing hobbies like playing and listening to music, reading, watching movies; cooking and baking
Yes	21	Female	Fourth year	All of the time	All of the time	Most of the time	Most of the time	Some of the time	Some of the time	All the time	All of the time	All the time	Most of the time	negative	negative	negative	No impact	negative	no impact	no impact	no impact	no impact	I have concerns about having one of my family member being infected with COVID 19, I have concerns about being self isolated for long time, I have concerns about being infected by COVID 19, I have concerns about being unable to acquire more clinical skills and being not able to attend labs	meditation , praying, Video chats and social media apps
Yes	22	Female	Sixth year	Most of the time	Most of the time	Some of the time	Most of the time	Most of the time	Some of the time	Most of the time	Most of the time	Most of the time	Most of the time	negative	negative	negative	negative	negative	negative	negative	negative	negative	I have concerns about having one of my family member being infected with COVID 19, I have concerns about being self isolated for long time, I have concerns about being unable to travel abroad to do exams or attend elective courses, I have concerns about being infected by COVID 19, I have concerns about being unable to find a suitable residency training post after graduation	Video chats and social media apps, practicing hobbies like playing and listening to music, reading, watching movies; cooking and baking
Yes	24	Female	Sixth year	A little of the time	A little of the time	None of the time	None of the time	None of the time	None of the time	A little of the time	A little of the time	None of the time	A little of the time	negative	no impact	negative	No impact	no impact	positive	negative	positive	negative	I have concerns about having one of my family member being infected with COVID 19, I have concerns about being self isolated for long time, I have concerns about being unable to get graduated form medical school, I have concerns about being infected by COVID 19, I have concerns about being unable to acquire more clinical skills and being not able to attend labs, I have concerns about being unable…	exercise and fitness, meditation , praying, practicing hobbies like playing and listening to music, reading, watching movies; cooking and baking
Yes	18	Female	First year	Most of the time	Most of the time	Some of the time	Some of the time	Most of the time	Some of the time	Some of the time	Some of the time	Some of the time	A little of the time	negative	negative	negative	negative	negative	no impact	positive	negative	no impact	I have concerns about having one of my family member being infected with COVID 19, I have concerns about being self isolated for long time, I have concerns about being unable to get graduated form medical school, I have concerns about being unable to travel abroad to do exams or attend elective courses, I have concerns about being infected by COVID 19, I have concerns about withdrawing from medic…	exercise and fitness, Video chats and social media apps, practicing hobbies like playing and listening to music, reading, watching movies; cooking and baking
Yes	20	Female	First year	All of the time	Most of the time	Most of the time	All of the time	Most of the time	Most of the time	Some of the time	All of the time	Most of the time	Most of the time	negative	no impact	negative	No impact	negative	negative	negative	negative	negative	I have concerns about being unable to get graduated form medical school, I have concerns about being unable to travel abroad to do exams or attend elective courses, I have concerns about withdrawing from medical school, I have concerns about being unable to acquire more clinical skills and being not able to attend labs	exercise and fitness
Yes	22	Female	Sixth year	Some of the time	Most of the time	A little of the time	Most of the time	Some of the time	None of the time	Some of the time	Some of the time	Some of the time	None of the time	negative	positive	positive	negative	negative	positive	negative	negative	no impact	I have concerns about having one of my family member being infected with COVID 19, I have concerns about being self isolated for long time, I have concerns about being unable to get graduated form medical school, I have concerns about being unable to travel abroad to do exams or attend elective courses, I have concerns about being infected by COVID 19	meditation , praying, Video chats and social media apps, practicing hobbies like playing and listening to music, reading, watching movies; cooking and baking
Yes	23	Female	Fifth year	Most of the time	Most of the time	Most of the time	Most of the time	Some of the time	None of the time	Most of the time	Most of the time	A little of the time	Most of the time	negative	positive	negative	positive	no impact	negative	negative	positive	positive	I have concerns about having one of my family member being infected with COVID 19, I have concerns about being infected by COVID 19, I have concerns about being unable to acquire more clinical skills and being not able to attend labs	seeing a psychotherapy specialist
Yes	22	Female	Fifth year	None of the time	None of the time	None of the time	None of the time	None of the time	None of the time	None of the time	None of the time	None of the time	None of the time	no impact	no impact	no impact	No impact	no impact	no impact	no impact	no impact	no impact	I have concerns about having one of my family member being infected with COVID 19, I have concerns about being self isolated for long time, I have concerns about being unable to travel abroad to do exams or attend elective courses, I have concerns about being unable to acquire more clinical skills and being not able to attend labs	exercise and fitness, practicing hobbies like playing and listening to music, reading, watching movies; cooking and baking
Yes	23	Male	Sixth year	None of the time	A little of the time	None of the time	None of the time	A little of the time	A little of the time	A little of the time	Some of the time	None of the time	None of the time	no impact	negative	negative	positive	no impact	no impact	negative	negative	negative	I have concerns about having one of my family member being infected with COVID 19, I have concerns about being self isolated for long time, I have concerns about being unable to travel abroad to do exams or attend elective courses, I have concerns about being unable to find a suitable residency training post after graduation	meditation , praying, practicing hobbies like playing and listening to music, reading, watching movies; cooking and baking
Yes	21	Male	Fifth year	Most of the time	Most of the time	Most of the time	Some of the time	All of the time	Most of the time	Some of the time	All of the time	A little of the time	None of the time	negative	negative	positive	negative	negative	positive	no impact	negative	positive	I have concerns about having one of my family member being infected with COVID 19, I have concerns about being unable to travel abroad to do exams or attend elective courses, I have concerns about being unable to acquire more clinical skills and being not able to attend labs, I have concerns about being unable to use new technologies to attend online classes and seminars	exercise and fitness, practicing hobbies like playing and listening to music, reading, watching movies; cooking and baking
Yes	22	Female	Fifth year	Most of the time	Some of the time	Some of the time	A little of the time	Some of the time	A little of the time	A little of the time	A little of the time	None of the time	None of the time	positive	no impact	positive	positive	positive	no impact	positive	positive	no impact	I have concerns about having one of my family member being infected with COVID 19, I have concerns about being unable to get graduated form medical school, I have concerns about being unable to travel abroad to do exams or attend elective courses, I have concerns about being unable to find a suitable residency training post after graduation	exercise and fitness, meditation , praying, practicing hobbies like playing and listening to music, reading, watching movies; cooking and baking
Yes	22	Female	Fifth year	Most of the time	Some of the time	A little of the time	Some of the time	A little of the time	A little of the time	Most of the time	Most of the time	Some of the time	A little of the time	negative	negative	negative	No impact	negative	no impact	negative	negative	negative	I have concerns about being self isolated for long time, I have concerns about being unable to get graduated form medical school, I have concerns about being unable to travel abroad to do exams or attend elective courses, I have concerns about being infected by COVID 19, I have concerns about being unable to acquire more clinical skills and being not able to attend labs	exercise and fitness, meditation , praying, Video chats and social media apps, seeing a psychotherapy specialist
Yes	19	Female	Second year	Some of the time	Some of the time	None of the time	Most of the time	Some of the time	None of the time	Most of the time	All of the time	Most of the time	All of the time	positive	negative	negative	negative	no impact	negative	negative	no impact	positive	I have concerns about having one of my family member being infected with COVID 19, I have concerns about being self isolated for long time, I have concerns about being unable to get graduated form medical school, I have concerns about being unable to find a suitable residency training post after graduation	exercise and fitness, meditation , praying, practicing hobbies like playing and listening to music, reading, watching movies; cooking and baking
Yes	23	Male	Sixth year	A little of the time	Some of the time	None of the time	Some of the time	Some of the time	A little of the time	Most of the time	Some of the time	None of the time	A little of the time	negative	positive	negative	positive	negative	no impact	positive	positive	positive	I have concerns about having one of my family member being infected with COVID 19, I have concerns about being self isolated for long time, I have concerns about being unable to travel abroad to do exams or attend elective courses, I have concerns about being infected by COVID 19, I have concerns about being unable to find a suitable residency training post after graduation	exercise and fitness, meditation , praying, practicing hobbies like playing and listening to music, reading, watching movies; cooking and baking
Yes	23	Male	Sixth year	Most of the time	Most of the time	Most of the time	Most of the time	Most of the time	Some of the time	All the time	Most of the time	Some of the time	Some of the time	negative	negative	negative	negative	negative	negative	negative	positive	negative	I have concerns about having one of my family member being infected with COVID 19, I have concerns about being self isolated for long time, I have concerns about being unable to travel abroad to do exams or attend elective courses, I have concerns about being infected by COVID 19, I have concerns about being unable to acquire more clinical skills and being not able to attend labs, I have concerns…	exercise and fitness, practicing hobbies like playing and listening to music, reading, watching movies; cooking and baking
Yes	23	Male	Sixth year	Some of the time	None of the time	None of the time	Most of the time	A little of the time	A little of the time	A little of the time	Some of the time	None of the time	None of the time	no impact	positive	negative	positive	positive	negative	negative	negative	positive	I have concerns about having one of my family member being infected with COVID 19, I have concerns about being unable to travel abroad to do exams or attend elective courses, I have concerns about being unable to acquire more clinical skills and being not able to attend labs, I have concerns about being unable to find a suitable residency training post after graduation, I have concerns about bein…	exercise and fitness
Yes	23	Female	Sixth year	None of the time	Most of the time	Some of the time	Most of the time	Some of the time	Some of the time	Most of the time	Most of the time	Some of the time	A little of the time	negative	negative	no impact	negative	no impact	no impact	no impact	no impact	no impact	I have concerns about having one of my family member being infected with COVID 19, I have concerns about being infected by COVID 19, I have concerns about being unable to acquire more clinical skills and being not able to attend labs	exercise and fitness, meditation , praying, Video chats and social media apps
Yes	23	Female	Sixth year	A little of the time	None of the time	None of the time	None of the time	None of the time	None of the time	None of the time	A little of the time	None of the time	None of the time	no impact	positive	positive	positive	no impact	positive	no impact	no impact	no impact	I have concerns about having one of my family member being infected with COVID 19, I have concerns about being self isolated for long time, I have concerns about being unable to travel abroad to do exams or attend elective courses, I have concerns about being infected by COVID 19, I have concerns about being unable to acquire more clinical skills and being not able to attend labs	meditation , praying, practicing hobbies like playing and listening to music, reading, watching movies; cooking and baking
Yes	20	Male	Third year	All of the time	Most of the time	A little of the time	Most of the time	Most of the time	None of the time	All the time	A little of the time	Most of the time	Some of the time	positive	negative	negative	negative	positive	no impact	no impact	no impact	no impact	I have concerns about being unable to acquire more clinical skills and being not able to attend labs, I have concerns about being unable to use new technologies to attend online classes and seminars	exercise and fitness, practicing hobbies like playing and listening to music, reading, watching movies; cooking and baking
Yes	23	Female	Sixth year	Some of the time	Some of the time	None of the time	A little of the time	Some of the time	A little of the time	A little of the time	Most of the time	A little of the time	None of the time	negative	negative	negative	No impact	negative	negative	positive	no impact	positive	I have concerns about being self isolated for long time, I have concerns about being unable to travel abroad to do exams or attend elective courses, I have concerns about being unable to acquire more clinical skills and being not able to attend labs, I have concerns about being unable to find a suitable residency training post after graduation	exercise and fitness, meditation , praying, Video chats and social media apps, practicing hobbies like playing and listening to music, reading, watching movies; cooking and baking
Yes	22	Female	Fifth year	Some of the time	Most of the time	Most of the time	Most of the time	Most of the time	Most of the time	Most of the time	Some of the time	Most of the time	Most of the time	negative	negative	negative	negative	negative	negative	negative	negative	negative	I have concerns about having one of my family member being infected with COVID 19, I have concerns about being unable to acquire more clinical skills and being not able to attend labs	exercise and fitness, meditation , praying, Video chats and social media apps
Yes	23	Female	Fifth year	Some of the time	Some of the time	Some of the time	Some of the time	Some of the time	Some of the time	Some of the time	Some of the time	Some of the time	Some of the time	negative	negative	negative	negative	negative	negative	negative	negative	negative	I have concerns about being self isolated for long time, I have concerns about being infected by COVID 19	exercise and fitness
Yes	20	Female	Third year	Most of the time	Most of the time	Some of the time	Some of the time	Most of the time	A little of the time	Some of the time	All of the time	Some of the time	Some of the time	negative	negative	negative	positive	negative	negative	negative	negative	negative	I have concerns about withdrawing from medical school, I have concerns about being unable to acquire more clinical skills and being not able to attend labs, I have concerns about being unable to find a suitable residency training post after graduation	meditation , praying, Video chats and social media apps, practicing hobbies like playing and listening to music, reading, watching movies; cooking and baking
Yes	19	Female	Third year	Most of the time	All of the time	A little of the time	Most of the time	Some of the time	Some of the time	All the time	Most of the time	Some of the time	Most of the time	no impact	no impact	negative	negative	negative	no impact	negative	negative	negative	I have concerns about being unable to get graduated form medical school, I have concerns about withdrawing from medical school, I have concerns about being unable to acquire more clinical skills and being not able to attend labs, I have concerns about being unable to find a suitable residency training post after graduation	exercise and fitness, practicing hobbies like playing and listening to music, reading, watching movies; cooking and baking, seeing a psychotherapy specialist, learning new language
Yes	20	Male	Third year	Some of the time	Most of the time	A little of the time	A little of the time	A little of the time	A little of the time	Some of the time	Some of the time	A little of the time	None of the time	negative	negative	negative	negative	negative	negative	negative	negative	negative	I have concerns about having one of my family member being infected with COVID 19, I have concerns about being self isolated for long time, I have concerns about being infected by COVID 19, I have concerns about being unable to acquire more clinical skills and being not able to attend labs	Video chats and social media apps, practicing hobbies like playing and listening to music, reading, watching movies; cooking and baking, learning new language
Yes	19	Female	Third year	Some of the time	Some of the time	Some of the time	None of the time	Most of the time	A little of the time	Some of the time	Some of the time	Some of the time	None of the time	negative	positive	positive	positive	positive	positive	no impact	no impact	no impact	I have concerns about having one of my family member being infected with COVID 19, I have concerns about being self isolated for long time, I have concerns about being unable to travel abroad to do exams or attend elective courses, I have concerns about being infected by COVID 19, I have concerns about being unable to acquire more clinical skills and being not able to attend labs	meditation , praying, practicing hobbies like playing and listening to music, reading, watching movies; cooking and baking
Yes	20	Male	Third year	Most of the time	Some of the time	A little of the time	Most of the time	Most of the time	Some of the time	Some of the time	Some of the time	A little of the time	Some of the time	no impact	positive	negative	positive	no impact	no impact	no impact	negative	negative	I have concerns about being unable to acquire more clinical skills and being not able to attend labs, I have concerns about being unable to find a suitable residency training post after graduation	exercise and fitness, meditation , praying, practicing hobbies like playing and listening to music, reading, watching movies; cooking and baking
Yes	22	Female	Fifth year	A little of the time	A little of the time	None of the time	None of the time	A little of the time	None of the time	None of the time	Most of the time	None of the time	None of the time	no impact	no impact	positive	positive	no impact	negative	no impact	positive	positive	I have concerns about having one of my family member being infected with COVID 19, I have concerns about being infected by COVID 19	exercise and fitness, meditation , praying, practicing hobbies like playing and listening to music, reading, watching movies; cooking and baking, seeing a psychotherapy specialist
Yes	20	Male	Third year	None of the time	A little of the time	None of the time	None of the time	None of the time	None of the time	A little of the time	None of the time	None of the time	None of the time	negative	no impact	negative	negative	no impact	no impact	negative	positive	negative	I have concerns about being unable to get graduated form medical school, I have concerns about being infected by COVID 19, I have concerns about withdrawing from medical school, I have concerns about being unable to acquire more clinical skills and being not able to attend labs, I have concerns about being unable to find a suitable residency training post after graduation	exercise and fitness, meditation , praying, Video chats and social media apps, practicing hobbies like playing and listening to music, reading, watching movies; cooking and baking
Yes	20	Female	Third year	None of the time	Some of the time	A little of the time	Most of the time	All of the time	Some of the time	All the time	Most of the time	Most of the time	All of the time	positive	positive	positive	positive	positive	no impact	positive	positive	no impact	I have concerns about being self isolated for long time, I have concerns about being unable to acquire more clinical skills and being not able to attend labs, I have concerns about being unable to find a suitable residency training post after graduation	meditation , praying, practicing hobbies like playing and listening to music, reading, watching movies; cooking and baking
Yes	20	Female	Third year	Most of the time	Most of the time	Most of the time	Most of the time	All of the time	Most of the time	Some of the time	Most of the time	Most of the time	Some of the time	negative	positive	negative	negative	negative	negative	negative	negative	negative	I have concerns about being infected by COVID 19, I have concerns about withdrawing from medical school, I have concerns about being unable to acquire more clinical skills and being not able to attend labs, I have concerns about being unable to use new technologies to attend online classes and seminars	Video chats and social media apps, practicing hobbies like playing and listening to music, reading, watching movies; cooking and baking
Yes	20	Male	Third year	Some of the time	Most of the time	Some of the time	A little of the time	A little of the time	A little of the time	Some of the time	A little of the time	Some of the time	None of the time	no impact	positive	positive	negative	no impact	no impact	negative	no impact	no impact	I have concerns about having one of my family member being infected with COVID 19, I have concerns about being infected by COVID 19	exercise and fitness, meditation , praying, Video chats and social media apps, practicing hobbies like playing and listening to music, reading, watching movies; cooking and baking
Yes	20	Female	Third year	Some of the time	Most of the time	Some of the time	A little of the time	Some of the time	A little of the time	Some of the time	Some of the time	A little of the time	A little of the time	negative	negative	positive	No impact	negative	negative	negative	no impact	no impact	I have concerns about having one of my family member being infected with COVID 19, I have concerns about being unable to acquire more clinical skills and being not able to attend labs	exercise and fitness, meditation , praying, seeing a psychotherapy specialist
Yes	19	Female	Third year	All of the time	Most of the time	Most of the time	Some of the time	Most of the time	Some of the time	All the time	Most of the time	Most of the time	None of the time	negative	negative	negative	negative	negative	no impact	negative	negative	negative	I have concerns about being unable to acquire more clinical skills and being not able to attend labs	Video chats and social media apps, practicing hobbies like playing and listening to music, reading, watching movies; cooking and baking
Yes	20	Female	Third year	Some of the time	Some of the time	A little of the time	Some of the time	Some of the time	A little of the time	Some of the time	Some of the time	A little of the time	A little of the time	negative	positive	negative	negative	no impact	negative	negative	positive	positive	I have concerns about having one of my family member being infected with COVID 19, I have concerns about being unable to travel abroad to do exams or attend elective courses, I have concerns about being infected by COVID 19	exercise and fitness, meditation , praying, practicing hobbies like playing and listening to music, reading, watching movies; cooking and baking
Yes	20	Female	Third year	Most of the time	Some of the time	A little of the time	A little of the time	A little of the time	None of the time	Most of the time	All of the time	A little of the time	Some of the time	negative	negative	negative	No impact	no impact	negative	negative	negative	no impact	I have concerns about having one of my family member being infected with COVID 19, I have concerns about being self isolated for long time, I have concerns about being unable to travel abroad to do exams or attend elective courses, I have concerns about being unable to acquire more clinical skills and being not able to attend labs	meditation , praying, Video chats and social media apps, practicing hobbies like playing and listening to music, reading, watching movies; cooking and baking
Yes	20	Female	Third year	Most of the time	All of the time	Some of the time	Some of the time	Most of the time	Most of the time	Most of the time	All of the time	Some of the time	Some of the time	negative	positive	negative	positive	negative	negative	negative	positive	negative	I have concerns about being self isolated for long time, I have concerns about being infected by COVID 19, I have concerns about being unable to acquire more clinical skills and being not able to attend labs	meditation , praying, practicing hobbies like playing and listening to music, reading, watching movies; cooking and baking
Yes	20	Female	Third year	A little of the time	Some of the time	A little of the time	None of the time	A little of the time	None of the time	A little of the time	A little of the time	None of the time	A little of the time	negative	negative	no impact	positive	negative	no impact	negative	no impact	no impact	I have concerns about having one of my family member being infected with COVID 19, I have concerns about being infected by COVID 19, I have concerns about being unable to acquire more clinical skills and being not able to attend labs	exercise and fitness, meditation , praying, practicing hobbies like playing and listening to music, reading, watching movies; cooking and baking
Yes	20	Female	Third year	Some of the time	Some of the time	Some of the time	Some of the time	Some of the time	Some of the time	Some of the time	All of the time	Most of the time	Some of the time	negative	positive	negative	No impact	negative	negative	positive	positive	positive	I have concerns about being self isolated for long time	exercise and fitness
Yes	20	Female	Third year	Some of the time	Some of the time	Some of the time	Most of the time	Some of the time	A little of the time	Some of the time	Most of the time	Some of the time	Most of the time	negative	positive	positive	No impact	negative	negative	negative	positive	negative	I have concerns about having one of my family member being infected with COVID 19, I have concerns about being unable to get graduated form medical school, I have concerns about withdrawing from medical school, I have concerns about being unable to acquire more clinical skills and being not able to attend labs, I have concerns about being unable to use new technologies to attend online classes an…	exercise and fitness, meditation , praying, practicing hobbies like playing and listening to music, reading, watching movies; cooking and baking
Yes	20	Female	Third year	None of the time	A little of the time	None of the time	None of the time	None of the time	None of the time	None of the time	A little of the time	None of the time	None of the time	no impact	no impact	positive	No impact	positive	no impact	positive	no impact	no impact	I have concerns about having one of my family member being infected with COVID 19	exercise and fitness, meditation , praying, Video chats and social media apps, practicing hobbies like playing and listening to music, reading, watching movies; cooking and baking
Yes	20	Female	Third year	Most of the time	Most of the time	Most of the time	All of the time	Most of the time	Most of the time	Some of the time	Most of the time	Most of the time	All of the time	negative	negative	negative	No impact	negative	negative	negative	negative	negative	I have concerns about having one of my family member being infected with COVID 19, I have concerns about being unable to acquire more clinical skills and being not able to attend labs	exercise and fitness, meditation , praying, practicing hobbies like playing and listening to music, reading, watching movies; cooking and baking
Yes	20	Male	Third year	All of the time	All of the time	Most of the time	Some of the time	All of the time	Some of the time	Some of the time	All of the time	None of the time	All of the time	negative	negative	negative	positive	positive	no impact	negative	negative	negative	I have concerns about having one of my family member being infected with COVID 19, I have concerns about being unable to acquire more clinical skills and being not able to attend labs, I have concerns about being unable to find a suitable residency training post after graduation	exercise and fitness, Video chats and social media apps, practicing hobbies like playing and listening to music, reading, watching movies; cooking and baking
Yes	20	Female	Third year	A little of the time	Some of the time	A little of the time	None of the time	None of the time	None of the time	None of the time	A little of the time	None of the time	None of the time	negative	negative	negative	No impact	no impact	no impact	negative	negative	positive	I have concerns about having one of my family member being infected with COVID 19, I have concerns about being infected by COVID 19, I have concerns about being unable to acquire more clinical skills and being not able to attend labs	Video chats and social media apps, practicing hobbies like playing and listening to music, reading, watching movies; cooking and baking
Yes	20	Female	Third year	Some of the time	All of the time	Some of the time	Some of the time	Some of the time	Some of the time	Some of the time	A little of the time	Most of the time	A little of the time	negative	negative	negative	No impact	negative	negative	negative	positive	positive	I have concerns about being self isolated for long time, I have concerns about being infected by COVID 19, I have concerns about being unable to acquire more clinical skills and being not able to attend labs	exercise and fitness, meditation , praying, Video chats and social media apps, practicing hobbies like playing and listening to music, reading, watching movies; cooking and baking, learning new language
Yes	20	Female	Third year	None of the time	Most of the time	Most of the time	Some of the time	Most of the time	Some of the time	Some of the time	Most of the time	Some of the time	A little of the time	negative	no impact	negative	No impact	negative	no impact	negative	negative	negative	I have concerns about having one of my family member being infected with COVID 19, I have concerns about being self isolated for long time, I have concerns about being unable to acquire more clinical skills and being not able to attend labs	meditation , praying, Video chats and social media apps, practicing hobbies like playing and listening to music, reading, watching movies; cooking and baking
Yes	20	Female	Third year	Most of the time	Most of the time	None of the time	A little of the time	All of the time	Some of the time	A little of the time	Most of the time	A little of the time	Some of the time	no impact	positive	no impact	No impact	no impact	negative	no impact	negative	negative	I have concerns about having one of my family member being infected with COVID 19, I have concerns about being unable to find a suitable residency training post after graduation	Video chats and social media apps, practicing hobbies like playing and listening to music, reading, watching movies; cooking and baking
Yes	20	Male	Third year	Some of the time	Most of the time	A little of the time	Some of the time	Some of the time	Most of the time	Some of the time	Most of the time	Some of the time	Most of the time	negative	negative	negative	No impact	no impact	no impact	negative	negative	negative	I have concerns about having one of my family member being infected with COVID 19, I have concerns about being infected by COVID 19, I have concerns about being unable to acquire more clinical skills and being not able to attend labs, I have concerns about being unable to find a suitable residency training post after graduation	exercise and fitness, meditation , praying
Yes	20	Female	Third year	Some of the time	Most of the time	Most of the time	A little of the time	Some of the time	Some of the time	A little of the time	Some of the time	A little of the time	None of the time	negative	negative	negative	positive	positive	negative	positive	no impact	no impact	I have concerns about having one of my family member being infected with COVID 19, I have concerns about being infected by COVID 19, I have concerns about being unable to acquire more clinical skills and being not able to attend labs	exercise and fitness, meditation , praying, Video chats and social media apps, practicing hobbies like playing and listening to music, reading, watching movies; cooking and baking
Yes	20	Male	Third year	All of the time	Most of the time	Most of the time	None of the time	Most of the time	Most of the time	All the time	Most of the time	Most of the time	None of the time	no impact	negative	negative	negative	negative	negative	negative	negative	no impact	I have concerns about being unable to get graduated form medical school, I have concerns about being unable to travel abroad to do exams or attend elective courses, I have concerns about being unable to acquire more clinical skills and being not able to attend labs, I have concerns about being unable to find a suitable residency training post after graduation	exercise and fitness, meditation , praying, practicing hobbies like playing and listening to music, reading, watching movies; cooking and baking, learning new language
Yes	20	Male	Third year	A little of the time	Some of the time	A little of the time	Some of the time	Some of the time	Some of the time	Some of the time	Some of the time	A little of the time	Some of the time	no impact	positive	no impact	No impact	no impact	no impact	positive	no impact	no impact	I have concerns about having one of my family member being infected with COVID 19, I have concerns about being self isolated for long time, I have concerns about being unable to travel abroad to do exams or attend elective courses, I have concerns about being infected by COVID 19, I have concerns about being unable to acquire more clinical skills and being not able to attend labs, I have concerns…	exercise and fitness, meditation , praying, Video chats and social media apps, practicing hobbies like playing and listening to music, reading, watching movies; cooking and baking
Yes	20	Female	Third year	A little of the time	Some of the time	Some of the time	Some of the time	A little of the time	A little of the time	A little of the time	Some of the time	A little of the time	A little of the time	negative	negative	negative	No impact	no impact	no impact	negative	negative	no impact	I have concerns about having one of my family member being infected with COVID 19, I have concerns about being infected by COVID 19	exercise and fitness, Video chats and social media apps
Yes	20	Female	Third year	Some of the time	Most of the time	A little of the time	A little of the time	Some of the time	None of the time	None of the time	None of the time	None of the time	A little of the time	negative	negative	positive	No impact	negative	negative	positive	no impact	no impact	I have concerns about having one of my family member being infected with COVID 19, I have concerns about being infected by COVID 19, I have concerns about being unable to acquire more clinical skills and being not able to attend labs	exercise and fitness, meditation , praying
Yes	20	Female	Third year	Most of the time	Some of the time	Some of the time	Some of the time	Some of the time	A little of the time	Some of the time	None of the time	Some of the time	A little of the time	negative	negative	positive	No impact	no impact	no impact	negative	positive	no impact	I have concerns about being unable to travel abroad to do exams or attend elective courses, I have concerns about being unable to acquire more clinical skills and being not able to attend labs	meditation , praying, Video chats and social media apps, practicing hobbies like playing and listening to music, reading, watching movies; cooking and baking
Yes	20	Female	Third year	Most of the time	All of the time	Some of the time	Most of the time	Most of the time	Some of the time	Some of the time	Most of the time	Most of the time	Some of the time	negative	negative	negative	No impact	negative	negative	negative	negative	negative	I have concerns about having one of my family member being infected with COVID 19, I have concerns about being self isolated for long time, I have concerns about withdrawing from medical school	meditation , praying, Video chats and social media apps, practicing hobbies like playing and listening to music, reading, watching movies; cooking and baking, seeing a psychotherapy specialist
Yes	20	Female	Third year	Some of the time	Most of the time	A little of the time	A little of the time	A little of the time	A little of the time	Some of the time	Some of the time	Some of the time	None of the time	negative	negative	negative	No impact	no impact	no impact	no impact	no impact	positive	I have concerns about having one of my family member being infected with COVID 19, I have concerns about being self isolated for long time, I have concerns about being unable to acquire more clinical skills and being not able to attend labs	meditation , praying
Yes	20	Male	Third year	None of the time	Some of the time	None of the time	A little of the time	A little of the time	A little of the time	None of the time	A little of the time	None of the time	None of the time	negative	positive	negative	No impact	negative	negative	no impact	negative	no impact	I have concerns about having one of my family member being infected with COVID 19, I have concerns about being unable to get graduated form medical school, I have concerns about being infected by COVID 19, I have concerns about being unable to acquire more clinical skills and being not able to attend labs	meditation , praying, practicing hobbies like playing and listening to music, reading, watching movies; cooking and baking
Yes	20	Male	Third year	A little of the time	Some of the time	Some of the time	None of the time	A little of the time	None of the time	A little of the time	A little of the time	None of the time	None of the time	no impact	positive	positive	No impact	no impact	negative	negative	negative	negative	I have concerns about being self isolated for long time, I have concerns about being unable to acquire more clinical skills and being not able to attend labs	exercise and fitness, practicing hobbies like playing and listening to music, reading, watching movies; cooking and baking
Yes	20	Male	Third year	None of the time	A little of the time	None of the time	None of the time	None of the time	None of the time	A little of the time	None of the time	None of the time	None of the time	no impact	negative	negative	negative	no impact	negative	no impact	negative	no impact	I have concerns about being unable to travel abroad to do exams or attend elective courses, I have concerns about being unable to acquire more clinical skills and being not able to attend labs	exercise and fitness, meditation , praying, practicing hobbies like playing and listening to music, reading, watching movies; cooking and baking
Yes	20	Female	Third year	Most of the time	Some of the time	A little of the time	Most of the time	Some of the time	A little of the time	A little of the time	A little of the time	A little of the time	A little of the time	no impact	negative	negative	positive	positive	negative	no impact	positive	negative	I have concerns about having one of my family member being infected with COVID 19, I have concerns about being self isolated for long time, I have concerns about withdrawing from medical school, I have concerns about being unable to acquire more clinical skills and being not able to attend labs, I have concerns about being unable to find a suitable residency training post after graduation	exercise and fitness, meditation , praying, Video chats and social media apps, practicing hobbies like playing and listening to music, reading, watching movies; cooking and baking
Yes	21	Male	Third year	Most of the time	All of the time	A little of the time	All of the time	Most of the time	A little of the time	All the time	All of the time	All the time	All of the time	negative	negative	negative	negative	negative	negative	negative	negative	negative	I have concerns about having one of my family member being infected with COVID 19, I have concerns about being self isolated for long time, I have concerns about being unable to get graduated form medical school, I have concerns about being infected by COVID 19, I have concerns about withdrawing from medical school	exercise and fitness, practicing hobbies like playing and listening to music, reading, watching movies; cooking and baking, seeing a psychotherapy specialist, learning new language
Yes	20	Female	Third year	Some of the time	A little of the time	None of the time	A little of the time	Some of the time	A little of the time	A little of the time	A little of the time	A little of the time	A little of the time	negative	no impact	no impact	No impact	negative	negative	negative	positive	negative	I have concerns about having one of my family member being infected with COVID 19, I have concerns about withdrawing from medical school, I have concerns about being unable to acquire more clinical skills and being not able to attend labs	meditation , praying, Video chats and social media apps, practicing hobbies like playing and listening to music, reading, watching movies; cooking and baking
Yes	24	Male	Fifth year	A little of the time	A little of the time	Some of the time	A little of the time	Some of the time	A little of the time	Some of the time	Some of the time	Some of the time	Some of the time	negative	negative	no impact	negative	negative	no impact	no impact	no impact	no impact	I have concerns about being self isolated for long time, I have concerns about being unable to acquire more clinical skills and being not able to attend labs	Video chats and social media apps
Yes	18	Female	First year	A little of the time	A little of the time	A little of the time	A little of the time	A little of the time	A little of the time	A little of the time	A little of the time	A little of the time	A little of the time	negative	negative	negative	negative	negative	negative	negative	negative	negative	I have concerns about having one of my family member being infected with COVID 19, I have concerns about being unable to acquire more clinical skills and being not able to attend labs	exercise and fitness, Video chats and social media apps
Yes	18	Male	First year	Some of the time	Some of the time	A little of the time	Some of the time	A little of the time	A little of the time	A little of the time	A little of the time	A little of the time	A little of the time	no impact	negative	negative	negative	no impact	no impact	no impact	no impact	no impact	I have concerns about being self isolated for long time, I have concerns about being unable to acquire more clinical skills and being not able to attend labs	exercise and fitness
Yes	24	Female	Fifth year	Some of the time	Most of the time	Some of the time	Most of the time	A little of the time	A little of the time	Most of the time	Some of the time	Some of the time	A little of the time	negative	negative	negative	negative	no impact	no impact	no impact	positive	positive	I have concerns about being unable to acquire more clinical skills and being not able to attend labs, I have concerns about being unable to use new technologies to attend online classes and seminars	practicing hobbies like playing and listening to music, reading, watching movies; cooking and baking
Yes	25	Female	Sixth year	Some of the time	Some of the time	Some of the time	Some of the time	Some of the time	Some of the time	Some of the time	Some of the time	Some of the time	Some of the time	negative	negative	negative	negative	negative	negative	negative	negative	negative	I have concerns about being unable to travel abroad to do exams or attend elective courses, I have concerns about being unable to acquire more clinical skills and being not able to attend labs	practicing hobbies like playing and listening to music, reading, watching movies; cooking and baking
Yes	21	Male	Third year	Most of the time	Some of the time	Some of the time	Some of the time	Some of the time	A little of the time	Some of the time	Some of the time	Some of the time	Some of the time	negative	no impact	no impact	No impact	positive	no impact	negative	negative	negative	I have concerns about having one of my family member being infected with COVID 19, I have concerns about being self isolated for long time, I have concerns about being infected by COVID 19, I have concerns about being unable to acquire more clinical skills and being not able to attend labs	meditation , praying, Video chats and social media apps, practicing hobbies like playing and listening to music, reading, watching movies; cooking and baking
Yes	20	Male	Third year	Some of the time	Most of the time	A little of the time	A little of the time	A little of the time	A little of the time	None of the time	Some of the time	A little of the time	None of the time	negative	no impact	negative	negative	no impact	no impact	negative	negative	negative	I have concerns about having one of my family member being infected with COVID 19, I have concerns about being infected by COVID 19, I have concerns about being unable to acquire more clinical skills and being not able to attend labs	meditation , praying, Video chats and social media apps, practicing hobbies like playing and listening to music, reading, watching movies; cooking and baking
Yes	28	Male	Third year	Most of the time	Most of the time	Some of the time	A little of the time	Most of the time	Most of the time	Some of the time	Most of the time	Most of the time	All of the time	negative	positive	negative	negative	negative	negative	negative	negative	negative	I have concerns about being infected by COVID 19	Video chats and social media apps
Yes	21	Female	Fourth year	Some of the time	Most of the time	Most of the time	A little of the time	Most of the time	Some of the time	Some of the time	Most of the time	Some of the time	A little of the time	negative	negative	negative	positive	positive	no impact	negative	negative	negative	I have concerns about having one of my family member being infected with COVID 19, I have concerns about being unable to travel abroad to do exams or attend elective courses, I have concerns about being infected by COVID 19, I have concerns about being unable to acquire more clinical skills and being not able to attend labs	meditation , praying, Video chats and social media apps, practicing hobbies like playing and listening to music, reading, watching movies; cooking and baking
Yes	21	Male	Fourth year	Some of the time	Some of the time	Some of the time	Some of the time	Most of the time	A little of the time	Most of the time	Most of the time	Some of the time	Some of the time	negative	negative	positive	positive	negative	positive	positive	negative	positive	I have concerns about having one of my family member being infected with COVID 19, I have concerns about being self isolated for long time, I have concerns about being unable to travel abroad to do exams or attend elective courses, I have concerns about being unable to acquire more clinical skills and being not able to attend labs, I have concerns about being unable to find a suitable residency t…	exercise and fitness, practicing hobbies like playing and listening to music, reading, watching movies; cooking and baking, learning new language
Yes	21	Male	Fourth year	Most of the time	Some of the time	A little of the time	Some of the time	A little of the time	None of the time	Some of the time	A little of the time	A little of the time	None of the time	no impact	no impact	positive	No impact	no impact	negative	no impact	negative	no impact	I have concerns about being unable to acquire more clinical skills and being not able to attend labs, I have concerns about being unable to find a suitable residency training post after graduation	Video chats and social media apps, practicing hobbies like playing and listening to music, reading, watching movies; cooking and baking
Yes	21	Female	Fourth year	A little of the time	Most of the time	A little of the time	A little of the time	Some of the time	A little of the time	A little of the time	Most of the time	A little of the time	A little of the time	negative	negative	negative	negative	negative	negative	negative	negative	no impact	I have concerns about having one of my family member being infected with COVID 19, I have concerns about being self isolated for long time, I have concerns about being infected by COVID 19, I have concerns about being unable to acquire more clinical skills and being not able to attend labs	exercise and fitness, meditation , praying, Video chats and social media apps, practicing hobbies like playing and listening to music, reading, watching movies; cooking and baking
Yes	21	Male	Fourth year	Some of the time	Most of the time	None of the time	A little of the time	Some of the time	Some of the time	A little of the time	Some of the time	Some of the time	Some of the time	positive	positive	positive	positive	positive	negative	negative	no impact	no impact	I have concerns about being unable to get graduated form medical school	practicing hobbies like playing and listening to music, reading, watching movies; cooking and baking
Yes	20	Male	Third year	A little of the time	Some of the time	None of the time	None of the time	A little of the time	None of the time	A little of the time	A little of the time	None of the time	None of the time	no impact	no impact	positive	No impact	no impact	no impact	negative	no impact	no impact	I have concerns about having one of my family member being infected with COVID 19, I have concerns about being unable to acquire more clinical skills and being not able to attend labs	exercise and fitness, practicing hobbies like playing and listening to music, reading, watching movies; cooking and baking
Yes	22	Female	Fourth year	Some of the time	Some of the time	A little of the time	None of the time	A little of the time	A little of the time	A little of the time	Most of the time	A little of the time	None of the time	no impact	no impact	no impact	No impact	no impact	no impact	no impact	no impact	no impact	I have concerns about having one of my family member being infected with COVID 19, I have concerns about being infected by COVID 19	Video chats and social media apps, learning new language
Yes	20	Female	Third year	Some of the time	Some of the time	Some of the time	A little of the time	Most of the time	Some of the time	Some of the time	Some of the time	A little of the time	None of the time	no impact	no impact	negative	No impact	no impact	negative	negative	no impact	no impact	I have concerns about having one of my family member being infected with COVID 19, I have concerns about being unable to acquire more clinical skills and being not able to attend labs, I have concerns about being unable to find a suitable residency training post after graduation	exercise and fitness, meditation , praying, Video chats and social media apps, practicing hobbies like playing and listening to music, reading, watching movies; cooking and baking, learning new language
Yes	21	Male	Fourth year	Some of the time	Some of the time	Some of the time	Some of the time	Most of the time	A little of the time	Most of the time	Most of the time	Some of the time	Some of the time	negative	negative	positive	positive	negative	positive	positive	negative	positive	I have concerns about having one of my family member being infected with COVID 19, I have concerns about being self isolated for long time, I have concerns about being unable to travel abroad to do exams or attend elective courses, I have concerns about being unable to acquire more clinical skills and being not able to attend labs, I have concerns about being unable to find a suitable residency t…	exercise and fitness, practicing hobbies like playing and listening to music, reading, watching movies; cooking and baking, learning new language
Yes	21	Male	Third year	A little of the time	A little of the time	None of the time	Some of the time	Some of the time	Some of the time	Most of the time	Most of the time	Some of the time	Some of the time	negative	negative	positive	positive	negative	no impact	negative	no impact	no impact	I have concerns about having one of my family member being infected with COVID 19, I have concerns about being unable to get graduated form medical school, I have concerns about being infected by COVID 19, I have concerns about withdrawing from medical school	exercise and fitness, meditation , praying
Yes	20	Male	Third year	Some of the time	Some of the time	A little of the time	None of the time	Most of the time	None of the time	A little of the time	All of the time	A little of the time	None of the time	negative	positive	negative	negative	negative	positive	no impact	positive	positive	I have concerns about having one of my family member being infected with COVID 19	exercise and fitness, meditation , praying
Yes	20	Female	Third year	Most of the time	Most of the time	Most of the time	Most of the time	Some of the time	A little of the time	Some of the time	Most of the time	Most of the time	Most of the time	negative	negative	no impact	negative	negative	no impact	no impact	negative	negative	I have concerns about being self isolated for long time, I have concerns about being unable to acquire more clinical skills and being not able to attend labs, I have concerns about being unable to find a suitable residency training post after graduation	exercise and fitness, meditation , praying, practicing hobbies like playing and listening to music, reading, watching movies; cooking and baking
Yes	20	Female	Third year	Some of the time	Some of the time	None of the time	Most of the time	A little of the time	None of the time	A little of the time	A little of the time	None of the time	A little of the time	no impact	no impact	negative	No impact	no impact	negative	negative	negative	negative	I have concerns about having one of my family member being infected with COVID 19, I have concerns about being unable to get graduated form medical school, I have concerns about being unable to travel abroad to do exams or attend elective courses, I have concerns about withdrawing from medical school	exercise and fitness, meditation , praying, practicing hobbies like playing and listening to music, reading, watching movies; cooking and baking
Yes	20	Male	Third year	Some of the time	Some of the time	None of the time	Most of the time	Some of the time	Some of the time	Some of the time	Most of the time	Most of the time	A little of the time	negative	positive	negative	No impact	negative	negative	negative	positive	positive	I have concerns about being self isolated for long time, I have concerns about withdrawing from medical school, I have concerns about being unable to acquire more clinical skills and being not able to attend labs	exercise and fitness, meditation , praying, practicing hobbies like playing and listening to music, reading, watching movies; cooking and baking, learning new language
Yes	20	Male	Third year	Some of the time	Some of the time	A little of the time	A little of the time	A little of the time	None of the time	Some of the time	A little of the time	A little of the time	None of the time	negative	negative	positive	positive	negative	no impact	positive	positive	positive	I have concerns about being unable to acquire more clinical skills and being not able to attend labs	exercise and fitness, meditation , praying, learning new language
Yes	25	Male	Second year	A little of the time	A little of the time	A little of the time	A little of the time	A little of the time	A little of the time	A little of the time	A little of the time	Some of the time	Some of the time	negative	negative	no impact	positive	positive	no impact	negative	negative	negative	I have concerns about being self isolated for long time, I have concerns about being unable to find a suitable residency training post after graduation	Video chats and social media apps, practicing hobbies like playing and listening to music, reading, watching movies; cooking and baking
Yes	20	Male	Third year	A little of the time	Some of the time	A little of the time	A little of the time	A little of the time	A little of the time	A little of the time	A little of the time	A little of the time	A little of the time	negative	negative	negative	positive	negative	negative	negative	negative	positive	I have concerns about being unable to acquire more clinical skills and being not able to attend labs, I have concerns about being unable to use new technologies to attend online classes and seminars	practicing hobbies like playing and listening to music, reading, watching movies; cooking and baking
Yes	20	Male	Third year	All of the time	Some of the time	Some of the time	Most of the time	Some of the time	Some of the time	All the time	All of the time	Most of the time	Most of the time	positive	positive	positive	positive	positive	positive	positive	positive	positive	I have concerns about having one of my family member being infected with COVID 19	exercise and fitness
Yes	19	Male	Second year	A little of the time	Most of the time	Some of the time	Some of the time	Some of the time	Most of the time	Some of the time	All of the time	Some of the time	Some of the time	negative	negative	positive	positive	negative	negative	negative	positive	positive	I have concerns about being self isolated for long time, I have concerns about being unable to get graduated form medical school, I have concerns about being infected by COVID 19, I have concerns about being unable to use new technologies to attend online classes and seminars	meditation , praying, Video chats and social media apps, seeing a psychotherapy specialist
Yes	20	Male	Third year	Some of the time	A little of the time	None of the time	None of the time	Some of the time	A little of the time	Some of the time	Some of the time	None of the time	None of the time	positive	positive	positive	positive	negative	no impact	negative	negative	negative	I have concerns about having one of my family member being infected with COVID 19, I have concerns about being self isolated for long time, I have concerns about being infected by COVID 19, I have concerns about being unable to acquire more clinical skills and being not able to attend labs	practicing hobbies like playing and listening to music, reading, watching movies; cooking and baking
Yes	20	Female	Third year	Most of the time	Some of the time	None of the time	A little of the time	A little of the time	None of the time	Some of the time	Most of the time	None of the time	A little of the time	negative	negative	positive	positive	positive	no impact	negative	negative	negative	I have concerns about having one of my family member being infected with COVID 19, I have concerns about being infected by COVID 19, I have concerns about being unable to acquire more clinical skills and being not able to attend labs	exercise and fitness, meditation , praying, practicing hobbies like playing and listening to music, reading, watching movies; cooking and baking, learning new language
Yes	21	Male	Fourth year	All of the time	All of the time	Most of the time	Most of the time	Some of the time	Some of the time	Some of the time	Some of the time	Some of the time	Some of the time	positive	negative	negative	negative	positive	positive	negative	negative	positive	I have concerns about having one of my family member being infected with COVID 19	practicing hobbies like playing and listening to music, reading, watching movies; cooking and baking
Yes	22	Female	Fourth year	All of the time	All of the time	All the time	All of the time	All of the time	All of the time	All the time	All of the time	All the time	All of the time	positive	positive	positive	positive	positive	positive	positive	positive	positive	I have concerns about having one of my family member being infected with COVID 19, I have concerns about being unable to travel abroad to do exams or attend elective courses	exercise and fitness
Yes	23	Female	Fifth year	Most of the time	All of the time	Most of the time	Most of the time	Some of the time	A little of the time	Most of the time	Most of the time	Some of the time	Most of the time	negative	negative	negative	negative	negative	negative	no impact	negative	no impact	I have concerns about having one of my family member being infected with COVID 19, I have concerns about being self isolated for long time, I have concerns about being unable to travel abroad to do exams or attend elective courses, I have concerns about being infected by COVID 19, I have concerns about being unable to acquire more clinical skills and being not able to attend labs, I have concerns…	practicing hobbies like playing and listening to music, reading, watching movies; cooking and baking
Yes	23	Female	Fifth year	A little of the time	Some of the time	None of the time	Some of the time	Some of the time	A little of the time	Some of the time	Some of the time	None of the time	None of the time	no impact	no impact	negative	positive	no impact	no impact	no impact	positive	positive	I have concerns about having one of my family member being infected with COVID 19	practicing hobbies like playing and listening to music, reading, watching movies; cooking and baking, seeing a psychotherapy specialist
Yes	23	Male	Sixth year	Most of the time	A little of the time	None of the time	Some of the time	A little of the time	A little of the time	Some of the time	Some of the time	A little of the time	A little of the time	negative	negative	positive	No impact	no impact	no impact	no impact	negative	no impact	I have concerns about having one of my family member being infected with COVID 19	practicing hobbies like playing and listening to music, reading, watching movies; cooking and baking
Yes	20	Male	Third year	Most of the time	Most of the time	Most of the time	Some of the time	A little of the time	None of the time	Some of the time	All of the time	Most of the time	A little of the time	no impact	positive	positive	No impact	no impact	positive	negative	positive	no impact	I have concerns about being unable to travel abroad to do exams or attend elective courses, I have concerns about being unable to acquire more clinical skills and being not able to attend labs	exercise and fitness, meditation , praying, Video chats and social media apps, practicing hobbies like playing and listening to music, reading, watching movies; cooking and baking
Yes	21	Female	Fourth year	Some of the time	Some of the time	None of the time	Some of the time	A little of the time	Some of the time	Some of the time	Some of the time	Some of the time	Some of the time	negative	positive	negative	negative	negative	no impact	no impact	no impact	no impact	I have concerns about having one of my family member being infected with COVID 19, I have concerns about being self isolated for long time, I have concerns about being unable to travel abroad to do exams or attend elective courses, I have concerns about being infected by COVID 19, I have concerns about being unable to acquire more clinical skills and being not able to attend labs, I have concerns…	exercise and fitness, Video chats and social media apps, learning new language
Yes	23	Male	Fourth year	Most of the time	Some of the time	A little of the time	Some of the time	Some of the time	A little of the time	Some of the time	A little of the time	Some of the time	A little of the time	negative	negative	negative	positive	negative	no impact	negative	negative	negative	I have concerns about having one of my family member being infected with COVID 19, I have concerns about being unable to acquire more clinical skills and being not able to attend labs	meditation , praying, practicing hobbies like playing and listening to music, reading, watching movies; cooking and baking, seeing a psychotherapy specialist
Yes	21	Female	Fourth year	A little of the time	A little of the time	None of the time	None of the time	Some of the time	A little of the time	A little of the time	Some of the time	A little of the time	A little of the time	negative	negative	no impact	No impact	no impact	negative	negative	no impact	no impact	I have concerns about having one of my family member being infected with COVID 19, I have concerns about being infected by COVID 19, I have concerns about being unable to acquire more clinical skills and being not able to attend labs, I have concerns about being unable to use new technologies to attend online classes and seminars	exercise and fitness, Video chats and social media apps, practicing hobbies like playing and listening to music, reading, watching movies; cooking and baking
Yes	22	Male	Fifth year	A little of the time	A little of the time	None of the time	None of the time	A little of the time	None of the time	None of the time	A little of the time	None of the time	A little of the time	no impact	no impact	positive	positive	no impact	negative	negative	positive	negative	I have concerns about having one of my family member being infected with COVID 19, I have concerns about being unable to acquire more clinical skills and being not able to attend labs	exercise and fitness, meditation , praying, Video chats and social media apps, practicing hobbies like playing and listening to music, reading, watching movies; cooking and baking
Yes	20	Male	Third year	Most of the time	All of the time	Most of the time	All of the time	Most of the time	Most of the time	Most of the time	Most of the time	Most of the time	Most of the time	no impact	negative	negative	No impact	no impact	no impact	negative	negative	negative	I have concerns about having one of my family member being infected with COVID 19, I have concerns about being unable to get graduated form medical school, I have concerns about being unable to travel abroad to do exams or attend elective courses, I have concerns about being infected by COVID 19, I have concerns about withdrawing from medical school, I have concerns about being unable to acquire …	meditation , praying, Video chats and social media apps, practicing hobbies like playing and listening to music, reading, watching movies; cooking and baking
Yes	21	Female	Third year	Most of the time	Some of the time	A little of the time	A little of the time	A little of the time	A little of the time	Some of the time	Some of the time	Some of the time	A little of the time	negative	positive	negative	positive	negative	negative	positive	negative	no impact	I have concerns about having one of my family member being infected with COVID 19, I have concerns about being unable to acquire more clinical skills and being not able to attend labs	exercise and fitness, Video chats and social media apps, practicing hobbies like playing and listening to music, reading, watching movies; cooking and baking
Yes	22	Female	Fifth year	Some of the time	All of the time	None of the time	Some of the time	Some of the time	A little of the time	Most of the time	All of the time	Some of the time	None of the time	no impact	positive	negative	negative	negative	negative	negative	negative	no impact	I have concerns about having one of my family member being infected with COVID 19, I have concerns about being unable to get graduated form medical school, I have concerns about being unable to use new technologies to attend online classes and seminars	exercise and fitness, meditation , praying
Yes	22	Female	Fifth year	Some of the time	All of the time	None of the time	Some of the time	Some of the time	A little of the time	Most of the time	All of the time	Some of the time	None of the time	no impact	positive	negative	negative	negative	negative	negative	negative	no impact	I have concerns about having one of my family member being infected with COVID 19, I have concerns about being unable to get graduated form medical school, I have concerns about being unable to use new technologies to attend online classes and seminars	exercise and fitness, meditation , praying
Yes	22	Female	Fourth year	Most of the time	All of the time	All the time	All of the time	Most of the time	Most of the time	All the time	Most of the time	All the time	Most of the time	no impact	positive	negative	negative	negative	negative	negative	negative	negative	I have concerns about withdrawing from medical school, I have concerns about being unable to acquire more clinical skills and being not able to attend labs	Video chats and social media apps
Yes	21	Female	Fourth year	Most of the time	Most of the time	Some of the time	Most of the time	Some of the time	Some of the time	Most of the time	Some of the time	Some of the time	A little of the time	negative	negative	positive	positive	positive	no impact	negative	negative	no impact	I have concerns about being unable to acquire more clinical skills and being not able to attend labs	meditation , praying, Video chats and social media apps
Yes	20	Female	Third year	Most of the time	Some of the time	None of the time	All of the time	All of the time	A little of the time	Most of the time	All of the time	Most of the time	Some of the time	negative	negative	negative	positive	no impact	no impact	positive	negative	negative	I have concerns about having one of my family member being infected with COVID 19, I have concerns about being self isolated for long time, I have concerns about being infected by COVID 19	exercise and fitness, meditation , praying, practicing hobbies like playing and listening to music, reading, watching movies; cooking and baking, seeing a psychotherapy specialist, learning new language
Yes	22	Female	Fifth year	Most of the time	All of the time	Some of the time	Most of the time	All of the time	All of the time	Most of the time	All of the time	Some of the time	Some of the time	negative	positive	negative	positive	no impact	negative	positive	negative	positive	I have concerns about having one of my family member being infected with COVID 19, I have concerns about being self isolated for long time, I have concerns about being unable to acquire more clinical skills and being not able to attend labs, I have concerns about being unable to find a suitable residency training post after graduation	exercise and fitness, meditation , praying, practicing hobbies like playing and listening to music, reading, watching movies; cooking and baking
Yes	20	Female	Third year	Most of the time	Some of the time	Most of the time	Some of the time	Most of the time	Most of the time	A little of the time	A little of the time	A little of the time	Some of the time	negative	positive	positive	positive	negative	negative	negative	negative	negative	I have concerns about being self isolated for long time	meditation , praying
Yes	21	Male	Fourth year	Some of the time	Most of the time	None of the time	Some of the time	Most of the time	Most of the time	Some of the time	All of the time	A little of the time	A little of the time	negative	positive	positive	No impact	negative	negative	negative	no impact	no impact	I have concerns about having one of my family member being infected with COVID 19, I have concerns about being unable to acquire more clinical skills and being not able to attend labs	exercise and fitness, meditation , praying, practicing hobbies like playing and listening to music, reading, watching movies; cooking and baking
Yes	24	Female	Sixth year	Some of the time	Some of the time	None of the time	A little of the time	A little of the time	A little of the time	A little of the time	A little of the time	A little of the time	None of the time	positive	negative	positive	positive	positive	positive	no impact	positive	no impact	I have concerns about having one of my family member being infected with COVID 19, I have concerns about being unable to get graduated form medical school, I have concerns about being unable to travel abroad to do exams or attend elective courses, I have concerns about being infected by COVID 19, I have concerns about being unable to find a suitable residency training post after graduation	meditation , praying, practicing hobbies like playing and listening to music, reading, watching movies; cooking and baking
Yes	20	Female	Third year	Some of the time	Most of the time	Some of the time	Most of the time	Some of the time	Some of the time	Most of the time	Some of the time	Some of the time	Some of the time	negative	no impact	no impact	negative	negative	no impact	negative	positive	no impact	I have concerns about being unable to acquire more clinical skills and being not able to attend labs, I have concerns about being unable to find a suitable residency training post after graduation	exercise and fitness, practicing hobbies like playing and listening to music, reading, watching movies; cooking and baking, learning new language
Yes	21	Male	Fourth year	Most of the time	Most of the time	A little of the time	Some of the time	Most of the time	A little of the time	Some of the time	Some of the time	Some of the time	Some of the time	negative	positive	negative	negative	negative	negative	negative	negative	negative	I have concerns about having one of my family member being infected with COVID 19, I have concerns about being self isolated for long time, I have concerns about being unable to travel abroad to do exams or attend elective courses, I have concerns about being infected by COVID 19, I have concerns about withdrawing from medical school	exercise and fitness
Yes	21	Male	Fourth year	None of the time	Some of the time	None of the time	Some of the time	A little of the time	None of the time	Some of the time	A little of the time	Some of the time	Most of the time	negative	negative	negative	negative	no impact	negative	no impact	negative	no impact	I have concerns about having one of my family member being infected with COVID 19, I have concerns about being unable to acquire more clinical skills and being not able to attend labs	Video chats and social media apps
Yes	21	Male	Fourth year	Some of the time	A little of the time	None of the time	A little of the time	Some of the time	A little of the time	A little of the time	Some of the time	A little of the time	A little of the time	negative	positive	no impact	negative	negative	no impact	negative	no impact	no impact	I have concerns about having one of my family member being infected with COVID 19, I have concerns about being unable to travel abroad to do exams or attend elective courses, I have concerns about being unable to acquire more clinical skills and being not able to attend labs, I have concerns about being unable to find a suitable residency training post after graduation	practicing hobbies like playing and listening to music, reading, watching movies; cooking and baking
Yes	21	Male	Fourth year	Some of the time	A little of the time	None of the time	Some of the time	Some of the time	Some of the time	A little of the time	Most of the time	Some of the time	Some of the time	negative	positive	negative	No impact	negative	negative	negative	positive	negative	I have concerns about having one of my family member being infected with COVID 19, I have concerns about being unable to get graduated form medical school, I have concerns about being unable to acquire more clinical skills and being not able to attend labs	exercise and fitness
Yes	23	Female	Sixth year	Some of the time	Some of the time	A little of the time	Most of the time	A little of the time	None of the time	Most of the time	All of the time	Most of the time	A little of the time	negative	negative	positive	positive	negative	negative	negative	positive	positive	I have concerns about having one of my family member being infected with COVID 19	meditation , praying, Video chats and social media apps, practicing hobbies like playing and listening to music, reading, watching movies; cooking and baking, seeing a psychotherapy specialist
Yes	22	Male	Third year	Most of the time	All of the time	Some of the time	Most of the time	Some of the time	A little of the time	Some of the time	All of the time	Some of the time	Most of the time	negative	no impact	negative	negative	negative	negative	negative	no impact	negative	I have concerns about having one of my family member being infected with COVID 19, I have concerns about being infected by COVID 19, I have concerns about being unable to acquire more clinical skills and being not able to attend labs, I have concerns about being unable to find a suitable residency training post after graduation	exercise and fitness
Yes	21	Male	Fourth year	A little of the time	None of the time	None of the time	None of the time	None of the time	None of the time	None of the time	None of the time	None of the time	None of the time	negative	no impact	negative	negative	negative	negative	negative	no impact	no impact	I have concerns about being unable to travel abroad to do exams or attend elective courses, I have concerns about being unable to acquire more clinical skills and being not able to attend labs	exercise and fitness
Yes	21	Male	Fourth year	None of the time	None of the time	None of the time	None of the time	None of the time	None of the time	None of the time	None of the time	None of the time	None of the time	no impact	no impact	no impact	No impact	no impact	no impact	negative	no impact	no impact	I have concerns about having one of my family member being infected with COVID 19, I have concerns about being infected by COVID 19	exercise and fitness, practicing hobbies like playing and listening to music, reading, watching movies; cooking and baking
Yes	23	Male	Fifth year	None of the time	Some of the time	None of the time	None of the time	A little of the time	A little of the time	A little of the time	A little of the time	None of the time	None of the time	negative	negative	negative	No impact	negative	positive	negative	positive	positive	I have concerns about having one of my family member being infected with COVID 19, I have concerns about being unable to travel abroad to do exams or attend elective courses, I have concerns about being unable to acquire more clinical skills and being not able to attend labs, I have concerns about being unable to find a suitable residency training post after graduation	exercise and fitness, Video chats and social media apps, practicing hobbies like playing and listening to music, reading, watching movies; cooking and baking, learning new language
Yes	19	Male	Third year	Some of the time	Some of the time	A little of the time	Some of the time	A little of the time	None of the time	Most of the time	Some of the time	A little of the time	Some of the time	no impact	positive	no impact	positive	negative	negative	negative	no impact	no impact	I have concerns about having one of my family member being infected with COVID 19	exercise and fitness, meditation , praying
Yes	21	Male	Fourth year	Most of the time	Some of the time	None of the time	A little of the time	Some of the time	None of the time	Some of the time	Some of the time	A little of the time	None of the time	negative	negative	negative	No impact	negative	negative	negative	negative	no impact	I have concerns about being self isolated for long time, I have concerns about being unable to acquire more clinical skills and being not able to attend labs	Video chats and social media apps, practicing hobbies like playing and listening to music, reading, watching movies; cooking and baking
Yes	21	Female	Third year	Some of the time	A little of the time	None of the time	A little of the time	A little of the time	A little of the time	A little of the time	A little of the time	A little of the time	Some of the time	negative	positive	positive	positive	no impact	no impact	positive	no impact	no impact	I have concerns about having one of my family member being infected with COVID 19, I have concerns about being self isolated for long time, I have concerns about being infected by COVID 19	exercise and fitness, Video chats and social media apps, practicing hobbies like playing and listening to music, reading, watching movies; cooking and baking
Yes	21	Male	Fourth year	Most of the time	Most of the time	Most of the time	All of the time	A little of the time	Most of the time	All the time	Most of the time	All the time	Some of the time	negative	negative	negative	positive	negative	negative	negative	negative	negative	I have concerns about being self isolated for long time, I have concerns about being unable to get graduated form medical school, I have concerns about being unable to travel abroad to do exams or attend elective courses, I have concerns about being unable to acquire more clinical skills and being not able to attend labs, I have concerns about being unable to find a suitable residency training po…	exercise and fitness, meditation , praying
Yes	20	Female	Third year	Some of the time	Some of the time	None of the time	A little of the time	A little of the time	None of the time	Some of the time	A little of the time	Some of the time	Some of the time	no impact	no impact	no impact	No impact	negative	positive	positive	positive	positive	I have concerns about being infected by COVID 19	exercise and fitness, meditation , praying, learning new language
Yes	21	Female	Fourth year	None of the time	A little of the time	None of the time	Some of the time	A little of the time	None of the time	A little of the time	Most of the time	A little of the time	Some of the time	positive	negative	negative	negative	positive	negative	negative	negative	negative	I have concerns about having one of my family member being infected with COVID 19, I have concerns about being self isolated for long time, I have concerns about being infected by COVID 19, I have concerns about being unable to acquire more clinical skills and being not able to attend labs, I have concerns about being unable to find a suitable residency training post after graduation	exercise and fitness, meditation , praying, Video chats and social media apps, practicing hobbies like playing and listening to music, reading, watching movies; cooking and baking, seeing a psychotherapy specialist
Yes	20	Male	Third year	Most of the time	Most of the time	Some of the time	Most of the time	Most of the time	Some of the time	Most of the time	Some of the time	A little of the time	A little of the time	negative	negative	positive	positive	negative	negative	negative	negative	negative	I have concerns about having one of my family member being infected with COVID 19	meditation , praying
Yes	20	Female	Third year	A little of the time	A little of the time	None of the time	None of the time	None of the time	None of the time	None of the time	Some of the time	None of the time	None of the time	no impact	positive	positive	negative	no impact	no impact	negative	no impact	negative	I have concerns about having one of my family member being infected with COVID 19, I have concerns about being infected by COVID 19	meditation , praying, Video chats and social media apps
Yes	23	Male	Sixth year	Some of the time	A little of the time	None of the time	Most of the time	A little of the time	Some of the time	Most of the time	Most of the time	Most of the time	Most of the time	negative	negative	negative	negative	negative	negative	negative	negative	positive	I have concerns about having one of my family member being infected with COVID 19, I have concerns about being unable to get graduated form medical school, I have concerns about being unable to travel abroad to do exams or attend elective courses, I have concerns about being infected by COVID 19, I have concerns about withdrawing from medical school, I have concerns about being unable to acquire …	meditation , praying, Video chats and social media apps
Yes	21	Female	Fourth year	Most of the time	Most of the time	A little of the time	All of the time	Some of the time	None of the time	Most of the time	All of the time	Most of the time	Some of the time	no impact	negative	negative	No impact	no impact	no impact	no impact	negative	no impact	I have concerns about having one of my family member being infected with COVID 19, I have concerns about being self isolated for long time, I have concerns about being unable to acquire more clinical skills and being not able to attend labs, I have concerns about being unable to use new technologies to attend online classes and seminars	Video chats and social media apps, practicing hobbies like playing and listening to music, reading, watching movies; cooking and baking
Yes	25	Female	Sixth year	Most of the time	Most of the time	Most of the time	Most of the time	A little of the time	None of the time	Most of the time	Most of the time	Some of the time	Some of the time	no impact	negative	negative	positive	no impact	no impact	negative	no impact	negative	I have concerns about having one of my family member being infected with COVID 19, I have concerns about being unable to get graduated form medical school, I have concerns about being unable to travel abroad to do exams or attend elective courses, I have concerns about being unable to find a suitable residency training post after graduation	exercise and fitness, practicing hobbies like playing and listening to music, reading, watching movies; cooking and baking, seeing a psychotherapy specialist, learning new language
Yes	21	Female	Third year	Some of the time	All of the time	Some of the time	All of the time	Some of the time	None of the time	Most of the time	Some of the time	Some of the time	Most of the time	negative	negative	negative	negative	negative	negative	negative	no impact	negative	I have concerns about having one of my family member being infected with COVID 19, I have concerns about being self isolated for long time, I have concerns about being unable to acquire more clinical skills and being not able to attend labs, I have concerns about being unable to use new technologies to attend online classes and seminars	exercise and fitness, meditation , praying
Yes	22	Female	Fifth year	Most of the time	A little of the time	None of the time	Most of the time	Most of the time	Most of the time	Most of the time	Some of the time	Some of the time	Most of the time	negative	negative	negative	positive	negative	negative	negative	positive	positive	I have concerns about having one of my family member being infected with COVID 19, I have concerns about being self isolated for long time, I have concerns about being unable to get graduated form medical school, I have concerns about withdrawing from medical school, I have concerns about being unable to acquire more clinical skills and being not able to attend labs, I have concerns about being u…	meditation , praying, practicing hobbies like playing and listening to music, reading, watching movies; cooking and baking
Yes	20	Female	Third year	A little of the time	All of the time	All the time	Most of the time	Some of the time	Most of the time	All the time	All of the time	All the time	Most of the time	negative	negative	negative	No impact	no impact	no impact	negative	negative	negative	I have concerns about having one of my family member being infected with COVID 19, I have concerns about being self isolated for long time, I have concerns about being infected by COVID 19, I have concerns about being unable to acquire more clinical skills and being not able to attend labs	meditation , praying, Video chats and social media apps, practicing hobbies like playing and listening to music, reading, watching movies; cooking and baking
Yes	20	Male	Second year	All of the time	Most of the time	Most of the time	Most of the time	All of the time	Most of the time	All the time	All of the time	Most of the time	Most of the time	negative	negative	negative	No impact	negative	positive	negative	negative	negative	I have concerns about withdrawing from medical school, I have concerns about being unable to acquire more clinical skills and being not able to attend labs, I have concerns about being unable to find a suitable residency training post after graduation	exercise and fitness, meditation , praying
Yes	20	Female	Third year	Some of the time	Most of the time	Some of the time	Some of the time	Some of the time	None of the time	Some of the time	A little of the time	A little of the time	A little of the time	negative	positive	negative	positive	negative	negative	negative	no impact	no impact	I have concerns about being self isolated for long time, I have concerns about being unable to acquire more clinical skills and being not able to attend labs, I have concerns about being unable to find a suitable residency training post after graduation, I have concerns about being unable to use new technologies to attend online classes and seminars	exercise and fitness, learning new language
Yes	21	Male	Fourth year	Some of the time	All of the time	None of the time	Some of the time	Most of the time	None of the time	None of the time	Some of the time	Some of the time	A little of the time	negative	negative	negative	negative	negative	no impact	negative	positive	positive	I have concerns about having one of my family member being infected with COVID 19, I have concerns about being self isolated for long time, I have concerns about being unable to travel abroad to do exams or attend elective courses, I have concerns about being infected by COVID 19, I have concerns about being unable to acquire more clinical skills and being not able to attend labs, I have concerns…	practicing hobbies like playing and listening to music, reading, watching movies; cooking and baking
Yes	20	Male	Third year	Most of the time	Most of the time	Some of the time	Most of the time	Some of the time	Some of the time	Most of the time	Most of the time	Some of the time	Most of the time	negative	negative	negative	positive	no impact	negative	negative	no impact	positive	I have concerns about having one of my family member being infected with COVID 19, I have concerns about being self isolated for long time, I have concerns about being infected by COVID 19, I have concerns about withdrawing from medical school, I have concerns about being unable to acquire more clinical skills and being not able to attend labs, I have concerns about being unable to find a suitabl…	exercise and fitness, meditation , praying, practicing hobbies like playing and listening to music, reading, watching movies; cooking and baking, learning new language
Yes	20	Female	Fourth year	Most of the time	A little of the time	Some of the time	None of the time	None of the time	Some of the time	None of the time	All of the time	Some of the time	None of the time	positive	no impact	positive	No impact	no impact	no impact	no impact	no impact	positive	I have concerns about having one of my family member being infected with COVID 19, I have concerns about being infected by COVID 19	exercise and fitness
Yes	21	Female	Fourth year	Most of the time	A little of the time	A little of the time	Most of the time	Some of the time	Some of the time	All the time	Most of the time	Most of the time	Some of the time	negative	positive	positive	positive	negative	negative	negative	no impact	positive	I have concerns about having one of my family member being infected with COVID 19, I have concerns about being unable to travel abroad to do exams or attend elective courses, I have concerns about being infected by COVID 19, I have concerns about being unable to acquire more clinical skills and being not able to attend labs	exercise and fitness, meditation , praying, practicing hobbies like playing and listening to music, reading, watching movies; cooking and baking
Yes	19	Male	Second year	Most of the time	Some of the time	Some of the time	A little of the time	Most of the time	Most of the time	Some of the time	Some of the time	Most of the time	Some of the time	negative	positive	negative	negative	no impact	negative	negative	negative	negative	I have concerns about having one of my family member being infected with COVID 19	practicing hobbies like playing and listening to music, reading, watching movies; cooking and baking
Yes	20	Female	Third year	Most of the time	Some of the time	A little of the time	Some of the time	Some of the time	A little of the time	None of the time	Most of the time	None of the time	All of the time	no impact	positive	negative	positive	positive	no impact	negative	negative	no impact	I have concerns about having one of my family member being infected with COVID 19, I have concerns about withdrawing from medical school	exercise and fitness, meditation , praying, practicing hobbies like playing and listening to music, reading, watching movies; cooking and baking, seeing a psychotherapy specialist
Yes	21	Male	Fourth year	None of the time	Most of the time	Some of the time	Some of the time	Some of the time	A little of the time	Some of the time	A little of the time	A little of the time	A little of the time	no impact	positive	no impact	negative	negative	negative	negative	negative	negative	I have concerns about having one of my family member being infected with COVID 19, I have concerns about being unable to travel abroad to do exams or attend elective courses, I have concerns about being unable to acquire more clinical skills and being not able to attend labs, I have concerns about being unable to find a suitable residency training post after graduation, I have concerns about bein…	meditation , praying, Video chats and social media apps
Yes	21	Male	Third year	Most of the time	A little of the time	None of the time	Some of the time	Some of the time	Some of the time	None of the time	Most of the time	Some of the time	Most of the time	negative	negative	negative	positive	positive	positive	negative	negative	negative	I have concerns about being self isolated for long time, I have concerns about being infected by COVID 19, I have concerns about being unable to acquire more clinical skills and being not able to attend labs	Video chats and social media apps, practicing hobbies like playing and listening to music, reading, watching movies; cooking and baking
Yes	23	Female	Sixth year	None of the time	Some of the time	A little of the time	None of the time	A little of the time	None of the time	A little of the time	A little of the time	None of the time	Most of the time	negative	negative	no impact	positive	no impact	positive	negative	positive	positive	I have concerns about having one of my family member being infected with COVID 19, I have concerns about being self isolated for long time	exercise and fitness, meditation , praying, Video chats and social media apps, practicing hobbies like playing and listening to music, reading, watching movies; cooking and baking
Yes	21	Female	Fourth year	Most of the time	All of the time	Some of the time	Most of the time	Most of the time	Most of the time	Most of the time	Most of the time	Most of the time	Most of the time	no impact	negative	negative	positive	no impact	positive	negative	negative	negative	I have concerns about being unable to find a suitable residency training post after graduation, I have concerns about being unable to use new technologies to attend online classes and seminars	meditation , praying, Video chats and social media apps
Yes	18	Male	First year	All of the time	All of the time	All the time	All of the time	All of the time	Most of the time	Most of the time	All of the time	All the time	All of the time	negative	negative	negative	negative	negative	negative	negative	negative	negative	I have concerns about having one of my family member being infected with COVID 19, I have concerns about being self isolated for long time, I have concerns about being unable to get graduated form medical school, I have concerns about being unable to travel abroad to do exams or attend elective courses, I have concerns about being infected by COVID 19, I have concerns about withdrawing from medic…	exercise and fitness, meditation , praying, Video chats and social media apps, practicing hobbies like playing and listening to music, reading, watching movies; cooking and baking, seeing a psychotherapy specialist, learning new language
Yes	21	Male	Fourth year	A little of the time	A little of the time	None of the time	None of the time	None of the time	None of the time	A little of the time	A little of the time	None of the time	None of the time	positive	no impact	no impact	No impact	no impact	negative	negative	no impact	negative	I have concerns about having one of my family member being infected with COVID 19, I have concerns about being unable to get graduated form medical school, I have concerns about being unable to travel abroad to do exams or attend elective courses, I have concerns about withdrawing from medical school, I have concerns about being unable to acquire more clinical skills and being not able to attend …	exercise and fitness, meditation , praying, Video chats and social media apps, practicing hobbies like playing and listening to music, reading, watching movies; cooking and baking
Yes	18	Female	First year	A little of the time	Some of the time	None of the time	None of the time	None of the time	None of the time	A little of the time	Some of the time	None of the time	A little of the time	negative	no impact	negative	negative	negative	negative	negative	positive	positive	I have concerns about having one of my family member being infected with COVID 19, I have concerns about being self isolated for long time, I have concerns about being infected by COVID 19	exercise and fitness, meditation , praying, Video chats and social media apps, practicing hobbies like playing and listening to music, reading, watching movies; cooking and baking
Yes	18	Male	First year	Some of the time	Most of the time	Some of the time	None of the time	Most of the time	A little of the time	Some of the time	Most of the time	A little of the time	None of the time	negative	no impact	negative	negative	negative	negative	no impact	no impact	no impact	I have concerns about withdrawing from medical school, I have concerns about being unable to acquire more clinical skills and being not able to attend labs	exercise and fitness, meditation , praying, Video chats and social media apps
Yes	18	Male	First year	None of the time	Some of the time	None of the time	Some of the time	A little of the time	Most of the time	Most of the time	All of the time	A little of the time	Most of the time	negative	negative	negative	positive	negative	negative	negative	negative	no impact	I have concerns about having one of my family member being infected with COVID 19, I have concerns about being self isolated for long time, I have concerns about being unable to get graduated form medical school, I have concerns about withdrawing from medical school, I have concerns about being unable to acquire more clinical skills and being not able to attend labs	meditation , praying, Video chats and social media apps, learning new language
Yes	18	Female	First year	Most of the time	Most of the time	All the time	Most of the time	Most of the time	Some of the time	Most of the time	All of the time	All the time	None of the time	negative	negative	negative	negative	negative	no impact	negative	negative	no impact	I have concerns about having one of my family member being infected with COVID 19, I have concerns about being unable to acquire more clinical skills and being not able to attend labs	meditation , praying, practicing hobbies like playing and listening to music, reading, watching movies; cooking and baking
Yes	18	Female	First year	Some of the time	Some of the time	Most of the time	Most of the time	Some of the time	Some of the time	Most of the time	Some of the time	Most of the time	Most of the time	no impact	negative	negative	No impact	no impact	negative	negative	no impact	no impact	I have concerns about having one of my family member being infected with COVID 19, I have concerns about withdrawing from medical school, I have concerns about being unable to acquire more clinical skills and being not able to attend labs	meditation , praying
Yes	19	Male	Second year	A little of the time	A little of the time	None of the time	None of the time	None of the time	A little of the time	A little of the time	Some of the time	None of the time	None of the time	no impact	negative	negative	No impact	no impact	no impact	negative	negative	negative	I have concerns about being unable to travel abroad to do exams or attend elective courses, I have concerns about being unable to acquire more clinical skills and being not able to attend labs	practicing hobbies like playing and listening to music, reading, watching movies; cooking and baking
Yes	20	Female	Third year	Most of the time	Some of the time	None of the time	Some of the time	Some of the time	None of the time	Some of the time	Some of the time	Some of the time	Some of the time	negative	negative	no impact	No impact	negative	no impact	negative	negative	no impact	I have concerns about having one of my family member being infected with COVID 19, I have concerns about withdrawing from medical school	meditation , praying, Video chats and social media apps, practicing hobbies like playing and listening to music, reading, watching movies; cooking and baking
Yes	18	Male	First year	Most of the time	Most of the time	None of the time	Some of the time	Most of the time	All of the time	Some of the time	Some of the time	Some of the time	Most of the time	negative	positive	negative	negative	negative	negative	negative	negative	no impact	I have concerns about having one of my family member being infected with COVID 19, I have concerns about being self isolated for long time, I have concerns about being infected by COVID 19, I have concerns about being unable to acquire more clinical skills and being not able to attend labs, I have concerns about being unable to find a suitable residency training post after graduation, I have conc…	exercise and fitness, meditation , praying, practicing hobbies like playing and listening to music, reading, watching movies; cooking and baking
Yes	20	Female	Third year	A little of the time	Most of the time	A little of the time	Most of the time	A little of the time	Some of the time	All the time	Some of the time	A little of the time	A little of the time	positive	positive	positive	positive	positive	negative	negative	positive	positive	I have concerns about having one of my family member being infected with COVID 19, I have concerns about being infected by COVID 19, I have concerns about withdrawing from medical school, I have concerns about being unable to acquire more clinical skills and being not able to attend labs, I have concerns about being unable to use new technologies to attend online classes and seminars	exercise and fitness, meditation , praying, practicing hobbies like playing and listening to music, reading, watching movies; cooking and baking, seeing a psychotherapy specialist, learning new language
Yes	19	Female	Second year	Most of the time	Most of the time	Some of the time	All of the time	Some of the time	Some of the time	Most of the time	Most of the time	Some of the time	Some of the time	negative	negative	negative	negative	negative	negative	no impact	negative	negative	I have concerns about having one of my family member being infected with COVID 19, I have concerns about being self isolated for long time, I have concerns about being unable to acquire more clinical skills and being not able to attend labs	exercise and fitness, meditation , praying, Video chats and social media apps, practicing hobbies like playing and listening to music, reading, watching movies; cooking and baking, seeing a psychotherapy specialist, learning new language
Yes	20	Female	Second year	Most of the time	All of the time	Some of the time	Most of the time	Most of the time	Some of the time	Most of the time	Some of the time	Most of the time	Some of the time	negative	negative	negative	positive	negative	negative	negative	negative	negative	I have concerns about having one of my family member being infected with COVID 19, I have concerns about being unable to use new technologies to attend online classes and seminars	Video chats and social media apps
Yes	19	Female	First year	Some of the time	Some of the time	Most of the time	Some of the time	Some of the time	Some of the time	A little of the time	Most of the time	A little of the time	None of the time	negative	negative	positive	negative	negative	negative	negative	negative	negative	I have concerns about having one of my family member being infected with COVID 19, I have concerns about being self isolated for long time, I have concerns about being unable to travel abroad to do exams or attend elective courses, I have concerns about being unable to acquire more clinical skills and being not able to attend labs, I have concerns about being unable to use new technologies to att…	exercise and fitness, meditation , praying, practicing hobbies like playing and listening to music, reading, watching movies; cooking and baking, learning new language
Yes	18	Female	First year	Most of the time	Some of the time	A little of the time	Most of the time	Most of the time	Some of the time	Some of the time	All of the time	Most of the time	Most of the time	negative	positive	negative	No impact	negative	no impact	negative	negative	no impact	I have concerns about having one of my family member being infected with COVID 19, I have concerns about being self isolated for long time, I have concerns about being unable to get graduated form medical school, I have concerns about being infected by COVID 19, I have concerns about withdrawing from medical school, I have concerns about being unable to acquire more clinical skills and being not …	meditation , praying, practicing hobbies like playing and listening to music, reading, watching movies; cooking and baking
Yes	22	Male	Fourth year	None of the time	Some of the time	None of the time	Most of the time	Some of the time	A little of the time	A little of the time	All of the time	None of the time	Most of the time	no impact	negative	negative	negative	no impact	negative	negative	positive	negative	I have concerns about having one of my family member being infected with COVID 19, I have concerns about being self isolated for long time, I have concerns about being unable to acquire more clinical skills and being not able to attend labs, I have concerns about being unable to use new technologies to attend online classes and seminars	meditation , praying, Video chats and social media apps
Yes	22	Female	Fifth year	All of the time	All of the time	All the time	All of the time	All of the time	All of the time	All the time	All of the time	All the time	All of the time	negative	negative	negative	negative	negative	negative	negative	negative	negative	I have concerns about having one of my family member being infected with COVID 19	Video chats and social media apps
Yes	19	Male	First year	None of the time	Some of the time	A little of the time	Some of the time	None of the time	None of the time	Some of the time	Some of the time	Some of the time	Some of the time	no impact	negative	negative	No impact	no impact	negative	positive	no impact	negative	I have concerns about having one of my family member being infected with COVID 19, I have concerns about being self isolated for long time, I have concerns about being unable to travel abroad to do exams or attend elective courses, I have concerns about being infected by COVID 19, I have concerns about being unable to acquire more clinical skills and being not able to attend labs	exercise and fitness, meditation , praying, Video chats and social media apps, practicing hobbies like playing and listening to music, reading, watching movies; cooking and baking
Yes	21	Female	Fourth year	Most of the time	Some of the time	Some of the time	Some of the time	Most of the time	Some of the time	Some of the time	Most of the time	Some of the time	A little of the time	positive	positive	positive	positive	positive	positive	positive	positive	positive	I have concerns about being self isolated for long time, I have concerns about being unable to get graduated form medical school, I have concerns about being unable to travel abroad to do exams or attend elective courses, I have concerns about being infected by COVID 19, I have concerns about withdrawing from medical school, I have concerns about being unable to acquire more clinical skills and b…	Video chats and social media apps, practicing hobbies like playing and listening to music, reading, watching movies; cooking and baking
Yes	21	Male	Fourth year	Some of the time	All of the time	Most of the time	Most of the time	Most of the time	Most of the time	All the time	All of the time	Some of the time	Some of the time	negative	positive	negative	positive	negative	negative	negative	no impact	no impact	I have concerns about being unable to get graduated form medical school, I have concerns about being unable to travel abroad to do exams or attend elective courses, I have concerns about withdrawing from medical school, I have concerns about being unable to acquire more clinical skills and being not able to attend labs, I have concerns about being unable to find a suitable residency training post…	Video chats and social media apps
Yes	22	Female	Fourth year	Most of the time	All of the time	All the time	All of the time	Some of the time	Some of the time	All the time	Most of the time	Most of the time	None of the time	negative	negative	negative	positive	negative	negative	negative	negative	negative	I have concerns about being self isolated for long time, I have concerns about being unable to get graduated form medical school, I have concerns about withdrawing from medical school, I have concerns about being unable to acquire more clinical skills and being not able to attend labs, I have concerns about being unable to use new technologies to attend online classes and seminars	seeing a psychotherapy specialist
Yes	22	Female	Fifth year	Most of the time	Most of the time	Most of the time	Most of the time	All of the time	All of the time	Some of the time	Most of the time	Most of the time	Most of the time	negative	negative	negative	negative	negative	negative	negative	positive	negative	I have concerns about having one of my family member being infected with COVID 19, I have concerns about being self isolated for long time, I have concerns about being infected by COVID 19, I have concerns about being unable to acquire more clinical skills and being not able to attend labs, I have concerns about being unable to find a suitable residency training post after graduation, I have conc…	exercise and fitness, meditation , praying, Video chats and social media apps, practicing hobbies like playing and listening to music, reading, watching movies; cooking and baking, seeing a psychotherapy specialist, learning new language
Yes	22	Female	Fifth year	Most of the time	Some of the time	Some of the time	All of the time	Most of the time	Some of the time	Most of the time	All of the time	Most of the time	All of the time	no impact	positive	no impact	No impact	no impact	negative	no impact	no impact	no impact	I have concerns about being self isolated for long time	exercise and fitness
Yes	22	Female	Fifth year	Most of the time	Most of the time	Some of the time	Most of the time	Most of the time	Most of the time	Most of the time	All of the time	Most of the time	Most of the time	negative	positive	negative	No impact	negative	no impact	negative	no impact	no impact	I have concerns about having one of my family member being infected with COVID 19, I have concerns about being unable to travel abroad to do exams or attend elective courses, I have concerns about being unable to acquire more clinical skills and being not able to attend labs	exercise and fitness, meditation , praying
Yes	23	Male	Fifth year	A little of the time	A little of the time	A little of the time	None of the time	A little of the time	None of the time	A little of the time	A little of the time	None of the time	None of the time	positive	no impact	no impact	No impact	negative	no impact	no impact	no impact	no impact	I have concerns about being unable to acquire more clinical skills and being not able to attend labs	exercise and fitness, meditation , praying, Video chats and social media apps, practicing hobbies like playing and listening to music, reading, watching movies; cooking and baking
Yes	21	Male	Fifth year	A little of the time	Some of the time	None of the time	Some of the time	A little of the time	None of the time	A little of the time	Some of the time	None of the time	Some of the time	negative	negative	negative	negative	negative	no impact	no impact	negative	negative	I have concerns about having one of my family member being infected with COVID 19, I have concerns about being self isolated for long time, I have concerns about being unable to find a suitable residency training post after graduation	exercise and fitness, meditation , praying, Video chats and social media apps, practicing hobbies like playing and listening to music, reading, watching movies; cooking and baking
Yes	22	Male	Fifth year	Most of the time	Some of the time	None of the time	Some of the time	Some of the time	A little of the time	Some of the time	Some of the time	A little of the time	A little of the time	negative	positive	negative	negative	negative	no impact	negative	negative	negative	I have concerns about having one of my family member being infected with COVID 19, I have concerns about being self isolated for long time, I have concerns about being unable to travel abroad to do exams or attend elective courses, I have concerns about being unable to acquire more clinical skills and being not able to attend labs, I have concerns about being unable to find a suitable residency t…	exercise and fitness, meditation , praying, Video chats and social media apps, practicing hobbies like playing and listening to music, reading, watching movies; cooking and baking
Yes	20	Male	Third year	Some of the time	Some of the time	Some of the time	A little of the time	Some of the time	Some of the time	Some of the time	Most of the time	Some of the time	A little of the time	negative	negative	negative	No impact	negative	negative	negative	negative	no impact	I have concerns about having one of my family member being infected with COVID 19, I have concerns about being infected by COVID 19, I have concerns about being unable to acquire more clinical skills and being not able to attend labs	meditation , praying, Video chats and social media apps, practicing hobbies like playing and listening to music, reading, watching movies; cooking and baking
Yes	20	Female	Third year	Most of the time	Most of the time	Most of the time	All of the time	All of the time	All of the time	All the time	All of the time	Most of the time	Most of the time	no impact	negative	negative	negative	negative	negative	negative	negative	negative	I have concerns about having one of my family member being infected with COVID 19, I have concerns about being self isolated for long time, I have concerns about being unable to travel abroad to do exams or attend elective courses, I have concerns about being unable to acquire more clinical skills and being not able to attend labs, I have concerns about being unable to find a suitable residency t…	exercise and fitness, meditation , praying, Video chats and social media apps
Yes	20	Male	Third year	Some of the time	A little of the time	None of the time	Most of the time	Some of the time	None of the time	Most of the time	A little of the time	Most of the time	Most of the time	no impact	no impact	negative	negative	no impact	negative	negative	negative	negative	I have concerns about being self isolated for long time	meditation , praying
Yes	18	Male	First year	Some of the time	Some of the time	A little of the time	Most of the time	None of the time	None of the time	A little of the time	A little of the time	None of the time	None of the time	negative	no impact	negative	positive	negative	no impact	negative	no impact	negative	I have concerns about having one of my family member being infected with COVID 19, I have concerns about being self isolated for long time, I have concerns about being unable to get graduated form medical school, I have concerns about withdrawing from medical school, I have concerns about being unable to acquire more clinical skills and being not able to attend labs, I have concerns about being u…	exercise and fitness, Video chats and social media apps, practicing hobbies like playing and listening to music, reading, watching movies; cooking and baking
Yes	20	Female	Third year	Some of the time	Some of the time	A little of the time	A little of the time	Some of the time	Some of the time	Most of the time	A little of the time	A little of the time	Some of the time	positive	negative	negative	negative	positive	negative	negative	positive	no impact	I have concerns about having one of my family member being infected with COVID 19, I have concerns about being self isolated for long time, I have concerns about being infected by COVID 19, I have concerns about being unable to acquire more clinical skills and being not able to attend labs	exercise and fitness, practicing hobbies like playing and listening to music, reading, watching movies; cooking and baking
Yes	20	Female	Third year	Most of the time	Most of the time	Some of the time	All of the time	All of the time	A little of the time	Most of the time	All of the time	Some of the time	Most of the time	negative	negative	negative	positive	negative	negative	negative	negative	negative	I have concerns about having one of my family member being infected with COVID 19, I have concerns about being self isolated for long time, I have concerns about being infected by COVID 19, I have concerns about withdrawing from medical school, I have concerns about being unable to acquire more clinical skills and being not able to attend labs, I have concerns about being unable to use new techno…	meditation , praying, Video chats and social media apps, practicing hobbies like playing and listening to music, reading, watching movies; cooking and baking
Yes	20	Female	Third year	All of the time	Some of the time	Some of the time	Most of the time	Some of the time	Some of the time	Some of the time	Most of the time	Some of the time	Some of the time	negative	negative	negative	negative	no impact	no impact	negative	negative	negative	I have concerns about having one of my family member being infected with COVID 19	meditation , praying, Video chats and social media apps, practicing hobbies like playing and listening to music, reading, watching movies; cooking and baking
Yes	20	Female	Third year	Some of the time	A little of the time	A little of the time	None of the time	None of the time	A little of the time	A little of the time	A little of the time	Some of the time	Some of the time	negative	positive	positive	positive	negative	positive	positive	positive	positive	I have concerns about having one of my family member being infected with COVID 19, I have concerns about being unable to acquire more clinical skills and being not able to attend labs, I have concerns about being unable to find a suitable residency training post after graduation, I have concerns about being unable to use new technologies to attend online classes and seminars	exercise and fitness, meditation , praying, practicing hobbies like playing and listening to music, reading, watching movies; cooking and baking
Yes	20	Male	Third year	None of the time	Some of the time	A little of the time	Most of the time	A little of the time	A little of the time	Most of the time	Most of the time	Some of the time	None of the time	no impact	no impact	no impact	negative	no impact	no impact	no impact	no impact	positive	I have concerns about being self isolated for long time, I have concerns about being infected by COVID 19, I have concerns about being unable to acquire more clinical skills and being not able to attend labs, I have concerns about being unable to find a suitable residency training post after graduation	Video chats and social media apps
Yes	22	Female	Fifth year	Most of the time	Most of the time	Some of the time	All of the time	All of the time	Most of the time	Most of the time	Most of the time	Some of the time	Most of the time	negative	negative	negative	negative	negative	negative	negative	negative	negative	I have concerns about having one of my family member being infected with COVID 19, I have concerns about being unable to travel abroad to do exams or attend elective courses, I have concerns about being infected by COVID 19, I have concerns about withdrawing from medical school, I have concerns about being unable to acquire more clinical skills and being not able to attend labs	meditation , praying, Video chats and social media apps, practicing hobbies like playing and listening to music, reading, watching movies; cooking and baking, seeing a psychotherapy specialist
Yes	20	Female	Third year	Most of the time	Most of the time	Some of the time	Most of the time	Most of the time	Most of the time	Most of the time	Most of the time	Most of the time	All of the time	negative	negative	negative	negative	negative	positive	positive	positive	positive	I have concerns about being unable to get graduated form medical school	exercise and fitness, meditation , praying, Video chats and social media apps, practicing hobbies like playing and listening to music, reading, watching movies; cooking and baking, seeing a psychotherapy specialist, learning new language
Yes	22	Female	Fifth year	A little of the time	Some of the time	None of the time	None of the time	None of the time	None of the time	A little of the time	Most of the time	None of the time	None of the time	positive	negative	negative	No impact	positive	no impact	no impact	positive	no impact	I have concerns about having one of my family member being infected with COVID 19, I have concerns about being infected by COVID 19, I have concerns about being unable to acquire more clinical skills and being not able to attend labs	meditation , praying, Video chats and social media apps, practicing hobbies like playing and listening to music, reading, watching movies; cooking and baking
Yes	20	Female	Third year	Most of the time	Most of the time	Most of the time	Most of the time	Most of the time	Most of the time	All the time	Most of the time	Most of the time	Most of the time	negative	negative	negative	positive	negative	no impact	negative	negative	negative	I have concerns about being self isolated for long time, I have concerns about being unable to get graduated form medical school, I have concerns about being infected by COVID 19, I have concerns about withdrawing from medical school, I have concerns about being unable to acquire more clinical skills and being not able to attend labs	practicing hobbies like playing and listening to music, reading, watching movies; cooking and baking
Yes	21	Male	Third year	Some of the time	A little of the time	None of the time	A little of the time	Some of the time	A little of the time	A little of the time	A little of the time	None of the time	None of the time	negative	no impact	positive	No impact	negative	negative	negative	no impact	negative	I have concerns about having one of my family member being infected with COVID 19	meditation , praying, Video chats and social media apps
Yes	20	Female	Third year	A little of the time	Some of the time	A little of the time	Some of the time	A little of the time	None of the time	A little of the time	A little of the time	A little of the time	None of the time	positive	positive	negative	positive	no impact	negative	negative	negative	no impact	I have concerns about being self isolated for long time, I have concerns about being infected by COVID 19, I have concerns about withdrawing from medical school, I have concerns about being unable to acquire more clinical skills and being not able to attend labs, I have concerns about being unable to find a suitable residency training post after graduation, I have concerns about being unable to u…	exercise and fitness, meditation , praying, seeing a psychotherapy specialist, learning new language
Yes	20	Female	Third year	Some of the time	Some of the time	Some of the time	Most of the time	Most of the time	Most of the time	All the time	Most of the time	All the time	A little of the time	negative	positive	negative	negative	negative	negative	negative	positive	negative	I have concerns about being infected by COVID 19, I have concerns about being unable to use new technologies to attend online classes and seminars	exercise and fitness, meditation , praying, Video chats and social media apps, practicing hobbies like playing and listening to music, reading, watching movies; cooking and baking, seeing a psychotherapy specialist, learning new language
Yes	22	Female	Fifth year	Some of the time	Some of the time	A little of the time	Most of the time	Some of the time	Some of the time	Some of the time	Most of the time	Some of the time	Some of the time	no impact	negative	negative	negative	no impact	positive	no impact	no impact	positive	I have concerns about having one of my family member being infected with COVID 19, I have concerns about being self isolated for long time, I have concerns about being unable to travel abroad to do exams or attend elective courses, I have concerns about being infected by COVID 19, I have concerns about being unable to acquire more clinical skills and being not able to attend labs	exercise and fitness, Video chats and social media apps, practicing hobbies like playing and listening to music, reading, watching movies; cooking and baking, learning new language
Yes	20	Male	Third year	Some of the time	Most of the time	A little of the time	Some of the time	Most of the time	None of the time	A little of the time	Some of the time	A little of the time	Some of the time	negative	negative	negative	positive	negative	negative	negative	no impact	negative	I have concerns about having one of my family member being infected with COVID 19, I have concerns about being unable to acquire more clinical skills and being not able to attend labs, I have concerns about being unable to use new technologies to attend online classes and seminars	exercise and fitness, meditation , praying, practicing hobbies like playing and listening to music, reading, watching movies; cooking and baking
Yes	20	Male	Third year	Some of the time	Most of the time	Some of the time	A little of the time	Most of the time	Some of the time	None of the time	Most of the time	A little of the time	A little of the time	negative	positive	negative	positive	no impact	negative	negative	positive	no impact	I have concerns about having one of my family member being infected with COVID 19, I have concerns about being unable to travel abroad to do exams or attend elective courses, I have concerns about being unable to acquire more clinical skills and being not able to attend labs	Video chats and social media apps, practicing hobbies like playing and listening to music, reading, watching movies; cooking and baking
Yes	20	Female	Third year	A little of the time	A little of the time	A little of the time	A little of the time	A little of the time	A little of the time	A little of the time	Some of the time	Some of the time	None of the time	no impact	negative	positive	No impact	no impact	no impact	no impact	no impact	no impact	I have concerns about having one of my family member being infected with COVID 19, I have concerns about being infected by COVID 19, I have concerns about being unable to acquire more clinical skills and being not able to attend labs, I have concerns about being unable to find a suitable residency training post after graduation	Video chats and social media apps, practicing hobbies like playing and listening to music, reading, watching movies; cooking and baking
Yes	20	Female	Third year	Some of the time	Most of the time	None of the time	All of the time	Most of the time	Most of the time	All the time	Some of the time	A little of the time	All of the time	negative	negative	negative	negative	negative	positive	negative	negative	negative	I have concerns about being unable to acquire more clinical skills and being not able to attend labs	exercise and fitness, practicing hobbies like playing and listening to music, reading, watching movies; cooking and baking, learning new language
Yes	21	Male	Third year	A little of the time	A little of the time	A little of the time	Some of the time	A little of the time	Some of the time	None of the time	A little of the time	A little of the time	A little of the time	positive	no impact	negative	positive	positive	no impact	negative	positive	no impact	I have concerns about being self isolated for long time, I have concerns about being unable to travel abroad to do exams or attend elective courses, I have concerns about being unable to acquire more clinical skills and being not able to attend labs, I have concerns about being unable to find a suitable residency training post after graduation	exercise and fitness, meditation , praying, Video chats and social media apps, practicing hobbies like playing and listening to music, reading, watching movies; cooking and baking
Yes	19	Female	Third year	Some of the time	Most of the time	Some of the time	Most of the time	Some of the time	Some of the time	A little of the time	A little of the time	None of the time	None of the time	negative	no impact	positive	positive	negative	no impact	negative	no impact	no impact	I have concerns about having one of my family member being infected with COVID 19, I have concerns about being self isolated for long time, I have concerns about being infected by COVID 19, I have concerns about being unable to acquire more clinical skills and being not able to attend labs, I have concerns about being unable to find a suitable residency training post after graduation	exercise and fitness, meditation , praying, Video chats and social media apps, practicing hobbies like playing and listening to music, reading, watching movies; cooking and baking, learning new language
Yes	20	Female	Third year	A little of the time	Some of the time	Some of the time	A little of the time	A little of the time	None of the time	All the time	Most of the time	Most of the time	All of the time	no impact	positive	positive	negative	no impact	no impact	negative	negative	no impact	I have concerns about having one of my family member being infected with COVID 19, I have concerns about being infected by COVID 19	exercise and fitness, meditation , praying, practicing hobbies like playing and listening to music, reading, watching movies; cooking and baking
Yes	20	Male	Third year	Some of the time	Some of the time	A little of the time	Most of the time	A little of the time	Most of the time	Most of the time	Most of the time	All the time	A little of the time	negative	negative	negative	positive	negative	negative	negative	negative	negative	I have concerns about having one of my family member being infected with COVID 19, I have concerns about being unable to get graduated form medical school, I have concerns about being infected by COVID 19, I have concerns about being unable to acquire more clinical skills and being not able to attend labs, I have concerns about being unable to find a suitable residency training post after graduat…	meditation , praying, Video chats and social media apps, practicing hobbies like playing and listening to music, reading, watching movies; cooking and baking
Yes	20	Female	Third year	Some of the time	Most of the time	Some of the time	Most of the time	Most of the time	Some of the time	Most of the time	Some of the time	Most of the time	All of the time	no impact	negative	positive	positive	negative	no impact	positive	negative	positive	I have concerns about having one of my family member being infected with COVID 19, I have concerns about being self isolated for long time, I have concerns about being infected by COVID 19	exercise and fitness, Video chats and social media apps, practicing hobbies like playing and listening to music, reading, watching movies; cooking and baking
Yes	21	Female	Third year	Some of the time	Most of the time	None of the time	A little of the time	Some of the time	A little of the time	A little of the time	Most of the time	A little of the time	None of the time	negative	positive	positive	positive	negative	negative	negative	positive	negative	I have concerns about being self isolated for long time, I have concerns about being unable to travel abroad to do exams or attend elective courses, I have concerns about being unable to acquire more clinical skills and being not able to attend labs	exercise and fitness, meditation , praying, practicing hobbies like playing and listening to music, reading, watching movies; cooking and baking, learning new language
Yes	20	Female	Third year	Some of the time	Most of the time	A little of the time	None of the time	Some of the time	Some of the time	A little of the time	A little of the time	Some of the time	None of the time	no impact	positive	positive	positive	no impact	positive	negative	no impact	positive	I have concerns about having one of my family member being infected with COVID 19, I have concerns about being unable to acquire more clinical skills and being not able to attend labs, I have concerns about being unable to use new technologies to attend online classes and seminars	exercise and fitness, learning new language
Yes	22	Male	Third year	Some of the time	Some of the time	None of the time	A little of the time	None of the time	None of the time	Some of the time	Most of the time	A little of the time	None of the time	negative	no impact	no impact	negative	negative	no impact	negative	positive	no impact	I have concerns about being self isolated for long time	exercise and fitness, meditation , praying
Yes	20	Female	Third year	All of the time	Some of the time	Some of the time	A little of the time	Some of the time	A little of the time	Some of the time	Some of the time	Most of the time	Most of the time	positive	positive	positive	positive	positive	negative	negative	positive	positive	I have concerns about having one of my family member being infected with COVID 19	exercise and fitness
Yes	20	Male	Third year	Most of the time	Most of the time	Most of the time	Most of the time	Most of the time	Most of the time	Some of the time	A little of the time	Some of the time	Some of the time	negative	positive	negative	No impact	no impact	no impact	negative	negative	negative	I have concerns about having one of my family member being infected with COVID 19, I have concerns about being self isolated for long time	exercise and fitness, Video chats and social media apps, practicing hobbies like playing and listening to music, reading, watching movies; cooking and baking
Yes	21	Female	Third year	Some of the time	Most of the time	A little of the time	Some of the time	Most of the time	A little of the time	Some of the time	Most of the time	A little of the time	A little of the time	negative	negative	negative	positive	no impact	no impact	no impact	no impact	negative	I have concerns about having one of my family member being infected with COVID 19, I have concerns about being self isolated for long time	exercise and fitness, meditation , praying, Video chats and social media apps, practicing hobbies like playing and listening to music, reading, watching movies; cooking and baking, learning new language
Yes	20	Male	Third year	Most of the time	All of the time	Most of the time	A little of the time	Most of the time	Most of the time	None of the time	Some of the time	None of the time	None of the time	no impact	no impact	positive	No impact	no impact	no impact	negative	negative	negative	I have concerns about being unable to find a suitable residency training post after graduation	Video chats and social media apps, practicing hobbies like playing and listening to music, reading, watching movies; cooking and baking
Yes	20	Male	Third year	Most of the time	Some of the time	A little of the time	All of the time	Most of the time	Some of the time	Most of the time	Some of the time	Some of the time	Some of the time	no impact	negative	no impact	negative	negative	no impact	negative	positive	negative	I have concerns about having one of my family member being infected with COVID 19	exercise and fitness, meditation , praying
Yes	19	Male	Second year	Most of the time	Most of the time	Most of the time	A little of the time	All of the time	Most of the time	Some of the time	All of the time	Most of the time	All of the time	no impact	no impact	negative	negative	negative	negative	negative	negative	negative	I have concerns about being infected by COVID 19, I have concerns about withdrawing from medical school	exercise and fitness, meditation , praying, practicing hobbies like playing and listening to music, reading, watching movies; cooking and baking
Yes	19	Female	Second year	Some of the time	Most of the time	A little of the time	Some of the time	Most of the time	Most of the time	None of the time	Most of the time	None of the time	None of the time	negative	negative	negative	positive	negative	negative	positive	no impact	positive	I have concerns about having one of my family member being infected with COVID 19, I have concerns about being infected by COVID 19	exercise and fitness, meditation , praying, Video chats and social media apps, practicing hobbies like playing and listening to music, reading, watching movies; cooking and baking
Yes	19	Female	Second year	A little of the time	Some of the time	Some of the time	Some of the time	Some of the time	Some of the time	Some of the time	Some of the time	Some of the time	Some of the time	no impact	positive	negative	positive	negative	negative	negative	negative	negative	I have concerns about withdrawing from medical school	practicing hobbies like playing and listening to music, reading, watching movies; cooking and baking
Yes	22	Male	Fifth year	A little of the time	None of the time	None of the time	None of the time	A little of the time	A little of the time	None of the time	A little of the time	None of the time	None of the time	negative	negative	negative	positive	no impact	negative	positive	positive	positive	I have concerns about having one of my family member being infected with COVID 19, I have concerns about being self isolated for long time, I have concerns about being unable to acquire more clinical skills and being not able to attend labs, I have concerns about being unable to find a suitable residency training post after graduation	exercise and fitness, practicing hobbies like playing and listening to music, reading, watching movies; cooking and baking
Yes	19	Male	Second year	None of the time	Some of the time	A little of the time	A little of the time	Some of the time	None of the time	A little of the time	A little of the time	None of the time	None of the time	negative	negative	no impact	No impact	negative	no impact	negative	positive	positive	I have concerns about having one of my family member being infected with COVID 19, I have concerns about being self isolated for long time, I have concerns about being unable to acquire more clinical skills and being not able to attend labs	exercise and fitness, meditation , praying, Video chats and social media apps
Yes	20	Female	Second year	A little of the time	A little of the time	None of the time	None of the time	A little of the time	None of the time	A little of the time	None of the time	None of the time	None of the time	positive	no impact	positive	positive	no impact	positive	negative	no impact	negative	I have concerns about having one of my family member being infected with COVID 19	exercise and fitness, meditation , praying, practicing hobbies like playing and listening to music, reading, watching movies; cooking and baking
Yes	20	Male	Second year	A little of the time	Most of the time	None of the time	A little of the time	Most of the time	Some of the time	A little of the time	Some of the time	None of the time	None of the time	no impact	negative	no impact	No impact	no impact	no impact	negative	negative	negative	I have concerns about having one of my family member being infected with COVID 19, I have concerns about being self isolated for long time	exercise and fitness, meditation , praying, practicing hobbies like playing and listening to music, reading, watching movies; cooking and baking, learning new language
Yes	19	Female	Second year	All of the time	All of the time	Most of the time	Some of the time	All of the time	All of the time	Some of the time	Most of the time	Some of the time	None of the time	no impact	negative	negative	No impact	no impact	no impact	positive	negative	no impact	I have concerns about being unable to acquire more clinical skills and being not able to attend labs	exercise and fitness, meditation , praying, Video chats and social media apps, practicing hobbies like playing and listening to music, reading, watching movies; cooking and baking, learning new language
Yes	19	Female	Second year	Most of the time	Most of the time	Most of the time	All of the time	Most of the time	Some of the time	All the time	All of the time	Most of the time	All of the time	negative	negative	negative	negative	negative	no impact	negative	positive	negative	I have concerns about having one of my family member being infected with COVID 19, I have concerns about being unable to get graduated form medical school, I have concerns about withdrawing from medical school	Video chats and social media apps, seeing a psychotherapy specialist
Yes	20	Female	Second year	All of the time	Most of the time	None of the time	Most of the time	All of the time	A little of the time	All the time	Most of the time	Most of the time	All of the time	no impact	no impact	no impact	No impact	no impact	positive	negative	negative	negative	I have concerns about having one of my family member being infected with COVID 19, I have concerns about withdrawing from medical school	practicing hobbies like playing and listening to music, reading, watching movies; cooking and baking, learning new language
Yes	20	Female	Third year	A little of the time	A little of the time	None of the time	None of the time	Some of the time	None of the time	A little of the time	A little of the time	None of the time	None of the time	no impact	negative	positive	positive	negative	no impact	positive	positive	no impact	I have concerns about having one of my family member being infected with COVID 19, I have concerns about being self isolated for long time, I have concerns about being unable to find a suitable residency training post after graduation	exercise and fitness, meditation , praying
Yes	20	Male	Third year	All of the time	All of the time	All the time	All of the time	All of the time	Most of the time	All the time	None of the time	All the time	All of the time	negative	negative	negative	negative	negative	positive	negative	negative	negative	I have concerns about having one of my family member being infected with COVID 19, I have concerns about being self isolated for long time, I have concerns about being infected by COVID 19, I have concerns about being unable to find a suitable residency training post after graduation	exercise and fitness, Video chats and social media apps
Yes	19	Female	Second year	Most of the time	Some of the time	A little of the time	Most of the time	Some of the time	None of the time	Some of the time	Some of the time	Some of the time	A little of the time	no impact	negative	negative	No impact	no impact	no impact	negative	positive	positive	I have concerns about having one of my family member being infected with COVID 19, I have concerns about being infected by COVID 19, I have concerns about being unable to acquire more clinical skills and being not able to attend labs	exercise and fitness, meditation , praying, practicing hobbies like playing and listening to music, reading, watching movies; cooking and baking
Yes	19	Male	Second year	All of the time	Most of the time	A little of the time	Most of the time	Most of the time	A little of the time	Some of the time	Some of the time	All the time	Most of the time	negative	positive	positive	positive	negative	negative	negative	no impact	no impact	I have concerns about being unable to find a suitable residency training post after graduation	meditation , praying
Yes	21	Female	Fourth year	Most of the time	All of the time	Most of the time	All of the time	Most of the time	Some of the time	Most of the time	Most of the time	Most of the time	Most of the time	positive	positive	positive	positive	positive	positive	positive	negative	negative	I have concerns about withdrawing from medical school, I have concerns about being unable to find a suitable residency training post after graduation, I have concerns about being unable to use new technologies to attend online classes and seminars	meditation , praying
Yes	20	Male	Third year	Most of the time	Most of the time	Most of the time	Most of the time	Most of the time	Most of the time	Some of the time	A little of the time	Some of the time	Some of the time	negative	positive	negative	No impact	no impact	no impact	negative	negative	negative	I have concerns about having one of my family member being infected with COVID 19, I have concerns about being self isolated for long time	exercise and fitness, Video chats and social media apps, practicing hobbies like playing and listening to music, reading, watching movies; cooking and baking
Yes	19	Female	Second year	Most of the time	All of the time	Some of the time	All of the time	A little of the time	Some of the time	Most of the time	Some of the time	A little of the time	All of the time	negative	negative	positive	positive	no impact	negative	negative	negative	negative	I have concerns about being unable to get graduated form medical school, I have concerns about being infected by COVID 19, I have concerns about withdrawing from medical school, I have concerns about being unable to use new technologies to attend online classes and seminars	practicing hobbies like playing and listening to music, reading, watching movies; cooking and baking, seeing a psychotherapy specialist, learning new language
Yes	25	Female	Third year	Most of the time	Most of the time	Some of the time	All of the time	Some of the time	A little of the time	All the time	Some of the time	Most of the time	All of the time	negative	positive	negative	positive	negative	negative	negative	negative	negative	I have concerns about having one of my family member being infected with COVID 19	meditation , praying, practicing hobbies like playing and listening to music, reading, watching movies; cooking and baking, learning new language
Yes	20	Female	Third year	Some of the time	Some of the time	None of the time	Some of the time	Most of the time	A little of the time	A little of the time	All of the time	None of the time	A little of the time	no impact	negative	negative	positive	no impact	negative	negative	positive	negative	I have concerns about being unable to get graduated form medical school	exercise and fitness, meditation , praying, practicing hobbies like playing and listening to music, reading, watching movies; cooking and baking
Yes	21	Male	Second year	None of the time	None of the time	None of the time	None of the time	None of the time	None of the time	None of the time	None of the time	None of the time	None of the time	positive	no impact	negative	positive	positive	negative	positive	positive	positive	I have concerns about having one of my family member being infected with COVID 19	exercise and fitness, practicing hobbies like playing and listening to music, reading, watching movies; cooking and baking
Yes	20	Male	Second year	All of the time	Some of the time	Some of the time	All of the time	Most of the time	Most of the time	All the time	Some of the time	All the time	All of the time	negative	negative	negative	negative	positive	negative	negative	negative	negative	I have concerns about being unable to get graduated form medical school, I have concerns about withdrawing from medical school, I have concerns about being unable to use new technologies to attend online classes and seminars	exercise and fitness, practicing hobbies like playing and listening to music, reading, watching movies; cooking and baking, seeing a psychotherapy specialist, learning new language
Yes	20	Male	Third year	Some of the time	A little of the time	A little of the time	Some of the time	Some of the time	A little of the time	Some of the time	Some of the time	A little of the time	Some of the time	no impact	no impact	negative	negative	no impact	no impact	negative	positive	negative	I have concerns about being unable to find a suitable residency training post after graduation	exercise and fitness, meditation , praying, seeing a psychotherapy specialist
Yes	19	Male	Second year	Most of the time	Most of the time	A little of the time	All of the time	Most of the time	A little of the time	Most of the time	Some of the time	Most of the time	All of the time	negative	negative	negative	positive	positive	negative	negative	negative	negative	I have concerns about having one of my family member being infected with COVID 19, I have concerns about being unable to travel abroad to do exams or attend elective courses, I have concerns about withdrawing from medical school	exercise and fitness, meditation , praying, Video chats and social media apps, practicing hobbies like playing and listening to music, reading, watching movies; cooking and baking
Yes	20	Female	Third year	Some of the time	Some of the time	A little of the time	A little of the time	Some of the time	A little of the time	A little of the time	A little of the time	A little of the time	A little of the time	no impact	no impact	no impact	positive	negative	positive	negative	no impact	positive	I have concerns about having one of my family member being infected with COVID 19, I have concerns about being infected by COVID 19	exercise and fitness, meditation , praying, Video chats and social media apps, practicing hobbies like playing and listening to music, reading, watching movies; cooking and baking
Yes	20	Female	Second year	Most of the time	All of the time	Some of the time	Some of the time	Most of the time	Some of the time	All the time	All of the time	Most of the time	All of the time	negative	negative	negative	negative	no impact	negative	negative	negative	negative	I have concerns about being unable to acquire more clinical skills and being not able to attend labs, I have concerns about being unable to find a suitable residency training post after graduation, I have concerns about being unable to use new technologies to attend online classes and seminars	practicing hobbies like playing and listening to music, reading, watching movies; cooking and baking
Yes	19	Male	Second year	Most of the time	A little of the time	None of the time	Some of the time	A little of the time	None of the time	Some of the time	A little of the time	A little of the time	None of the time	negative	negative	negative	negative	negative	negative	negative	negative	negative	I have concerns about having one of my family member being infected with COVID 19, I have concerns about being self isolated for long time, I have concerns about being infected by COVID 19, I have concerns about being unable to acquire more clinical skills and being not able to attend labs, I have concerns about being unable to find a suitable residency training post after graduation	Video chats and social media apps, practicing hobbies like playing and listening to music, reading, watching movies; cooking and baking, learning new language
Yes	23	Male	Fifth year	All of the time	Most of the time	Some of the time	Some of the time	Some of the time	A little of the time	All the time	Most of the time	Some of the time	Most of the time	negative	negative	negative	negative	no impact	negative	negative	positive	negative	I have concerns about having one of my family member being infected with COVID 19, I have concerns about being self isolated for long time, I have concerns about being unable to travel abroad to do exams or attend elective courses, I have concerns about being unable to acquire more clinical skills and being not able to attend labs, I have concerns about being unable to find a suitable residency t…	practicing hobbies like playing and listening to music, reading, watching movies; cooking and baking, seeing a psychotherapy specialist
Yes	19	Female	Second year	Some of the time	Most of the time	A little of the time	None of the time	Some of the time	None of the time	Some of the time	None of the time	None of the time	None of the time	negative	negative	negative	positive	positive	no impact	negative	positive	negative	I have concerns about having one of my family member being infected with COVID 19, I have concerns about being self isolated for long time, I have concerns about being infected by COVID 19	exercise and fitness, meditation , praying, Video chats and social media apps, practicing hobbies like playing and listening to music, reading, watching movies; cooking and baking
Yes	19	Female	Second year	Most of the time	A little of the time	A little of the time	All of the time	All of the time	Some of the time	All the time	All of the time	Most of the time	Most of the time	negative	negative	negative	negative	no impact	no impact	negative	positive	negative	I have concerns about having one of my family member being infected with COVID 19, I have concerns about being unable to get graduated form medical school, I have concerns about withdrawing from medical school, I have concerns about being unable to acquire more clinical skills and being not able to attend labs, I have concerns about being unable to use new technologies to attend online classes an…	Video chats and social media apps, practicing hobbies like playing and listening to music, reading, watching movies; cooking and baking, seeing a psychotherapy specialist, learning new language
Yes	18	Female	First year	Some of the time	Some of the time	A little of the time	Most of the time	Some of the time	A little of the time	Most of the time	Some of the time	Most of the time	All of the time	no impact	no impact	negative	negative	no impact	no impact	negative	negative	no impact	I have concerns about having one of my family member being infected with COVID 19, I have concerns about withdrawing from medical school	meditation , praying, practicing hobbies like playing and listening to music, reading, watching movies; cooking and baking, learning new language
Yes	20	Male	Third year	Some of the time	A little of the time	None of the time	None of the time	Some of the time	A little of the time	None of the time	Some of the time	None of the time	None of the time	negative	negative	no impact	No impact	negative	no impact	negative	no impact	positive	I have concerns about being self isolated for long time	exercise and fitness, meditation , praying, practicing hobbies like playing and listening to music, reading, watching movies; cooking and baking
Yes	19	Female	Second year	Most of the time	Some of the time	A little of the time	Some of the time	A little of the time	None of the time	Some of the time	Some of the time	A little of the time	Some of the time	negative	negative	negative	negative	negative	negative	negative	negative	negative	I have concerns about being unable to acquire more clinical skills and being not able to attend labs, I have concerns about being unable to use new technologies to attend online classes and seminars	exercise and fitness, meditation , praying, Video chats and social media apps
Yes	20	Female	Third year	Some of the time	Some of the time	None of the time	Most of the time	Some of the time	Some of the time	A little of the time	Most of the time	Some of the time	Some of the time	positive	positive	negative	No impact	positive	no impact	negative	positive	negative	I have concerns about being self isolated for long time, I have concerns about being unable to use new technologies to attend online classes and seminars	exercise and fitness, meditation , praying, Video chats and social media apps, practicing hobbies like playing and listening to music, reading, watching movies; cooking and baking, seeing a psychotherapy specialist, learning new language
Yes	19	Female	Second year	All of the time	All of the time	Most of the time	Some of the time	All of the time	Most of the time	Most of the time	Most of the time	Most of the time	Most of the time	negative	negative	negative	negative	negative	no impact	negative	negative	negative	I have concerns about having one of my family member being infected with COVID 19, I have concerns about withdrawing from medical school	exercise and fitness, practicing hobbies like playing and listening to music, reading, watching movies; cooking and baking
Yes	20	Male	Third year	A little of the time	None of the time	None of the time	None of the time	None of the time	None of the time	A little of the time	None of the time	None of the time	None of the time	negative	no impact	positive	No impact	negative	negative	negative	negative	negative	I have concerns about being unable to travel abroad to do exams or attend elective courses, I have concerns about being unable to acquire more clinical skills and being not able to attend labs	exercise and fitness, meditation , praying, practicing hobbies like playing and listening to music, reading, watching movies; cooking and baking, learning new language
Yes	19	Female	Second year	Most of the time	Some of the time	A little of the time	All of the time	All of the time	Most of the time	All the time	All of the time	All the time	All of the time	negative	positive	negative	negative	negative	negative	negative	negative	negative	I have concerns about having one of my family member being infected with COVID 19, I have concerns about being unable to travel abroad to do exams or attend elective courses, I have concerns about being infected by COVID 19, I have concerns about withdrawing from medical school, I have concerns about being unable to acquire more clinical skills and being not able to attend labs, I have concerns a…	exercise and fitness, meditation , praying, practicing hobbies like playing and listening to music, reading, watching movies; cooking and baking, seeing a psychotherapy specialist
Yes	18	Male	Second year	Most of the time	Most of the time	Some of the time	Most of the time	Most of the time	Some of the time	Most of the time	Most of the time	Some of the time	Some of the time	negative	positive	negative	No impact	no impact	no impact	negative	positive	negative	I have concerns about having one of my family member being infected with COVID 19, I have concerns about being self isolated for long time, I have concerns about being unable to get graduated form medical school, I have concerns about being unable to travel abroad to do exams or attend elective courses, I have concerns about being infected by COVID 19, I have concerns about being unable to acquir…	meditation , praying, Video chats and social media apps, practicing hobbies like playing and listening to music, reading, watching movies; cooking and baking
Yes	22	Male	Fifth year	A little of the time	Some of the time	None of the time	None of the time	Some of the time	None of the time	None of the time	Some of the time	A little of the time	None of the time	negative	negative	positive	negative	negative	no impact	negative	negative	negative	I have concerns about having one of my family member being infected with COVID 19, I have concerns about being unable to acquire more clinical skills and being not able to attend labs	meditation , praying, practicing hobbies like playing and listening to music, reading, watching movies; cooking and baking
Yes	24	Male	Fifth year	Some of the time	Some of the time	Some of the time	None of the time	Some of the time	None of the time	A little of the time	A little of the time	A little of the time	None of the time	negative	no impact	negative	negative	no impact	no impact	negative	negative	positive	I have concerns about having one of my family member being infected with COVID 19	meditation , praying
Yes	23	Male	Fifth year	Some of the time	Some of the time	None of the time	A little of the time	A little of the time	A little of the time	A little of the time	Some of the time	A little of the time	None of the time	negative	no impact	positive	No impact	no impact	no impact	positive	no impact	positive	I have concerns about being infected by COVID 19, I have concerns about being unable to acquire more clinical skills and being not able to attend labs	exercise and fitness, practicing hobbies like playing and listening to music, reading, watching movies; cooking and baking
Yes	19	Female	Second year	Most of the time	Most of the time	Some of the time	Most of the time	Some of the time	Most of the time	Most of the time	Some of the time	Most of the time	Some of the time	negative	negative	positive	No impact	negative	no impact	negative	negative	negative	I have concerns about having one of my family member being infected with COVID 19, I have concerns about being self isolated for long time, I have concerns about withdrawing from medical school	meditation , praying
Yes	22	Male	Fifth year	Some of the time	Some of the time	None of the time	A little of the time	Some of the time	None of the time	Some of the time	Some of the time	None of the time	A little of the time	negative	negative	negative	positive	negative	no impact	negative	no impact	negative	I have concerns about having one of my family member being infected with COVID 19, I have concerns about being self isolated for long time, I have concerns about being unable to acquire more clinical skills and being not able to attend labs, I have concerns about being unable to find a suitable residency training post after graduation	exercise and fitness, practicing hobbies like playing and listening to music, reading, watching movies; cooking and baking, seeing a psychotherapy specialist
Yes	19	Male	Second year	Most of the time	A little of the time	None of the time	Some of the time	Some of the time	A little of the time	Some of the time	Some of the time	A little of the time	None of the time	negative	negative	negative	No impact	negative	negative	negative	positive	no impact	I have concerns about having one of my family member being infected with COVID 19, I have concerns about being self isolated for long time, I have concerns about withdrawing from medical school, I have concerns about being unable to acquire more clinical skills and being not able to attend labs	practicing hobbies like playing and listening to music, reading, watching movies; cooking and baking
Yes	22	Male	Fifth year	Some of the time	Most of the time	Some of the time	Most of the time	Some of the time	Some of the time	A little of the time	Some of the time	A little of the time	A little of the time	negative	negative	positive	positive	negative	negative	no impact	no impact	negative	I have concerns about having one of my family member being infected with COVID 19, I have concerns about being unable to travel abroad to do exams or attend elective courses, I have concerns about being unable to find a suitable residency training post after graduation, I have concerns about being unable to use new technologies to attend online classes and seminars	meditation , praying, Video chats and social media apps, practicing hobbies like playing and listening to music, reading, watching movies; cooking and baking
Yes	19	Female	Second year	A little of the time	Some of the time	A little of the time	A little of the time	A little of the time	Some of the time	Some of the time	Most of the time	Some of the time	None of the time	no impact	negative	no impact	No impact	no impact	no impact	negative	no impact	no impact	I have concerns about having one of my family member being infected with COVID 19	exercise and fitness, practicing hobbies like playing and listening to music, reading, watching movies; cooking and baking
Yes	20	Female	Third year	Some of the time	Most of the time	A little of the time	A little of the time	Some of the time	A little of the time	Most of the time	Most of the time	All the time	Most of the time	negative	no impact	negative	positive	no impact	positive	negative	no impact	negative	I have concerns about being unable to acquire more clinical skills and being not able to attend labs, I have concerns about being unable to find a suitable residency training post after graduation	exercise and fitness, practicing hobbies like playing and listening to music, reading, watching movies; cooking and baking
Yes	21	Male	Fourth year	None of the time	All of the time	None of the time	Most of the time	Some of the time	None of the time	Most of the time	None of the time	Some of the time	All of the time	positive	positive	negative	No impact	no impact	negative	negative	no impact	negative	I have concerns about being unable to get graduated form medical school, I have concerns about withdrawing from medical school	meditation , praying, Video chats and social media apps, practicing hobbies like playing and listening to music, reading, watching movies; cooking and baking
Yes	19	Female	Second year	Most of the time	Most of the time	Some of the time	Most of the time	Some of the time	A little of the time	Most of the time	Most of the time	Most of the time	Most of the time	negative	negative	negative	positive	negative	negative	positive	no impact	positive	I have concerns about having one of my family member being infected with COVID 19, I have concerns about being self isolated for long time, I have concerns about being infected by COVID 19, I have concerns about being unable to use new technologies to attend online classes and seminars	exercise and fitness, meditation , praying
Yes	19	Male	Second year	Most of the time	Most of the time	Some of the time	A little of the time	Some of the time	A little of the time	A little of the time	A little of the time	A little of the time	None of the time	negative	positive	negative	No impact	no impact	positive	negative	positive	negative	I have concerns about being self isolated for long time	exercise and fitness, meditation , praying, practicing hobbies like playing and listening to music, reading, watching movies; cooking and baking
Yes	21	Male	Third year	Some of the time	A little of the time	A little of the time	Some of the time	Some of the time	Some of the time	Most of the time	A little of the time	Most of the time	Some of the time	no impact	positive	positive	positive	negative	no impact	negative	positive	negative	I have concerns about being self isolated for long time, I have concerns about being unable to find a suitable residency training post after graduation, I have concerns about being unable to use new technologies to attend online classes and seminars	exercise and fitness, Video chats and social media apps, practicing hobbies like playing and listening to music, reading, watching movies; cooking and baking, learning new language
Yes	22	Male	Fifth year	Some of the time	Some of the time	None of the time	A little of the time	Most of the time	None of the time	Some of the time	Most of the time	A little of the time	Some of the time	no impact	no impact	negative	No impact	no impact	no impact	negative	positive	no impact	I have concerns about having one of my family member being infected with COVID 19, I have concerns about being infected by COVID 19, I have concerns about being unable to acquire more clinical skills and being not able to attend labs	practicing hobbies like playing and listening to music, reading, watching movies; cooking and baking
Yes	19	Male	Second year	A little of the time	Some of the time	A little of the time	None of the time	A little of the time	None of the time	A little of the time	Some of the time	None of the time	None of the time	negative	positive	positive	No impact	positive	positive	positive	no impact	positive	I have concerns about having one of my family member being infected with COVID 19, I have concerns about being infected by COVID 19, I have concerns about being unable to acquire more clinical skills and being not able to attend labs	exercise and fitness, meditation , praying, Video chats and social media apps, practicing hobbies like playing and listening to music, reading, watching movies; cooking and baking
Yes	19	Female	Second year	None of the time	All of the time	Some of the time	A little of the time	Most of the time	Some of the time	A little of the time	All of the time	A little of the time	None of the time	no impact	negative	positive	No impact	no impact	negative	no impact	no impact	no impact	I have concerns about being self isolated for long time	Video chats and social media apps
Yes	19	Male	Second year	Most of the time	Some of the time	A little of the time	Most of the time	Most of the time	All of the time	Some of the time	All of the time	Some of the time	None of the time	negative	negative	negative	positive	negative	negative	negative	positive	negative	I have concerns about being self isolated for long time, I have concerns about being unable to get graduated form medical school, I have concerns about being unable to travel abroad to do exams or attend elective courses, I have concerns about being unable to acquire more clinical skills and being not able to attend labs, I have concerns about being unable to find a suitable residency training po…	exercise and fitness, Video chats and social media apps, practicing hobbies like playing and listening to music, reading, watching movies; cooking and baking
Yes	18	Female	First year	Most of the time	A little of the time	Some of the time	None of the time	All of the time	All of the time	None of the time	Most of the time	A little of the time	None of the time	negative	positive	no impact	positive	negative	no impact	positive	negative	negative	I have concerns about having one of my family member being infected with COVID 19, I have concerns about being infected by COVID 19, I have concerns about being unable to acquire more clinical skills and being not able to attend labs	exercise and fitness, meditation , praying, Video chats and social media apps, practicing hobbies like playing and listening to music, reading, watching movies; cooking and baking, learning new language
Yes	20	Female	Third year	Most of the time	Most of the time	Most of the time	Most of the time	Most of the time	Some of the time	Most of the time	Most of the time	Some of the time	All of the time	positive	negative	negative	positive	positive	positive	positive	positive	positive	I have concerns about having one of my family member being infected with COVID 19, I have concerns about being unable to get graduated form medical school, I have concerns about withdrawing from medical school	exercise and fitness, Video chats and social media apps, practicing hobbies like playing and listening to music, reading, watching movies; cooking and baking
Yes	21	Male	Fourth year	A little of the time	Most of the time	A little of the time	None of the time	A little of the time	A little of the time	A little of the time	Some of the time	A little of the time	None of the time	negative	positive	negative	No impact	negative	no impact	negative	no impact	negative	I have concerns about having one of my family member being infected with COVID 19, I have concerns about being unable to acquire more clinical skills and being not able to attend labs, I have concerns about being unable to find a suitable residency training post after graduation	Video chats and social media apps
Yes	19	Female	Second year	Most of the time	Most of the time	Most of the time	Some of the time	A little of the time	Some of the time	Some of the time	Some of the time	Some of the time	A little of the time	negative	negative	negative	positive	negative	negative	negative	no impact	negative	I have concerns about having one of my family member being infected with COVID 19, I have concerns about being self isolated for long time, I have concerns about being unable to get graduated form medical school, I have concerns about being unable to travel abroad to do exams or attend elective courses, I have concerns about being infected by COVID 19, I have concerns about withdrawing from medic…	exercise and fitness, meditation , praying, Video chats and social media apps, practicing hobbies like playing and listening to music, reading, watching movies; cooking and baking, seeing a psychotherapy specialist, learning new language
Yes	23	Male	Sixth year	A little of the time	A little of the time	None of the time	A little of the time	A little of the time	None of the time	A little of the time	None of the time	None of the time	None of the time	no impact	no impact	positive	positive	no impact	no impact	negative	negative	negative	I have concerns about being unable to acquire more clinical skills and being not able to attend labs	meditation , praying, practicing hobbies like playing and listening to music, reading, watching movies; cooking and baking
Yes	21	Male	Fifth year	Some of the time	Some of the time	None of the time	None of the time	None of the time	None of the time	A little of the time	None of the time	None of the time	None of the time	no impact	no impact	positive	No impact	no impact	no impact	negative	no impact	negative	I have concerns about having one of my family member being infected with COVID 19, I have concerns about being unable to get graduated form medical school, I have concerns about being unable to acquire more clinical skills and being not able to attend labs	exercise and fitness, meditation , praying, practicing hobbies like playing and listening to music, reading, watching movies; cooking and baking, learning new language
Yes	20	Female	Third year	Some of the time	Most of the time	Most of the time	A little of the time	Some of the time	Some of the time	A little of the time	Some of the time	Some of the time	Some of the time	no impact	no impact	positive	No impact	no impact	no impact	no impact	no impact	no impact	I have concerns about being unable to acquire more clinical skills and being not able to attend labs, I have concerns about being unable to find a suitable residency training post after graduation	exercise and fitness, meditation , praying, Video chats and social media apps, practicing hobbies like playing and listening to music, reading, watching movies; cooking and baking
Yes	19	Female	First year	Most of the time	All of the time	Most of the time	All of the time	Some of the time	A little of the time	All the time	Most of the time	All the time	Some of the time	negative	negative	negative	positive	negative	negative	negative	negative	positive	I have concerns about being self isolated for long time, I have concerns about being unable to get graduated form medical school	exercise and fitness, seeing a psychotherapy specialist
Yes	21	Female	Third year	All of the time	All of the time	Most of the time	Most of the time	All of the time	Most of the time	All the time	All of the time	Most of the time	Most of the time	negative	negative	negative	negative	negative	negative	negative	negative	no impact	I have concerns about having one of my family member being infected with COVID 19, I have concerns about being unable to get graduated form medical school, I have concerns about being infected by COVID 19, I have concerns about withdrawing from medical school, I have concerns about being unable to acquire more clinical skills and being not able to attend labs	seeing a psychotherapy specialist
Yes	23	Female	Fifth year	Some of the time	A little of the time	A little of the time	A little of the time	None of the time	Some of the time	A little of the time	A little of the time	Some of the time	Some of the time	no impact	no impact	no impact	negative	no impact	positive	positive	positive	positive	I have concerns about being unable to acquire more clinical skills and being not able to attend labs	exercise and fitness, meditation , praying, Video chats and social media apps
Yes	18	Female	First year	Most of the time	All of the time	Most of the time	Some of the time	All of the time	Most of the time	Most of the time	Most of the time	Some of the time	Some of the time	negative	positive	negative	positive	negative	negative	negative	negative	negative	I have concerns about having one of my family member being infected with COVID 19, I have concerns about being unable to get graduated form medical school, I have concerns about being unable to travel abroad to do exams or attend elective courses, I have concerns about being infected by COVID 19, I have concerns about being unable to acquire more clinical skills and being not able to attend labs,…	exercise and fitness, meditation , praying, practicing hobbies like playing and listening to music, reading, watching movies; cooking and baking, learning new language
Yes	19	Female	Second year	All of the time	Some of the time	None of the time	Most of the time	Most of the time	A little of the time	All the time	All of the time	Some of the time	None of the time	negative	negative	negative	negative	negative	negative	negative	negative	negative	I have concerns about being unable to get graduated form medical school, I have concerns about being unable to travel abroad to do exams or attend elective courses, I have concerns about withdrawing from medical school, I have concerns about being unable to acquire more clinical skills and being not able to attend labs, I have concerns about being unable to use new technologies to attend online c…	meditation , praying, Video chats and social media apps, practicing hobbies like playing and listening to music, reading, watching movies; cooking and baking, learning new language
Yes	21	Male	Fourth year	Some of the time	Some of the time	None of the time	A little of the time	None of the time	None of the time	None of the time	Some of the time	None of the time	None of the time	positive	no impact	positive	negative	negative	no impact	negative	positive	positive	I have concerns about being unable to travel abroad to do exams or attend elective courses	meditation , praying, Video chats and social media apps
Yes	22	Male	Fifth year	Some of the time	A little of the time	None of the time	None of the time	None of the time	None of the time	None of the time	A little of the time	None of the time	None of the time	no impact	no impact	no impact	No impact	no impact	no impact	negative	negative	negative	I have concerns about being unable to acquire more clinical skills and being not able to attend labs	exercise and fitness
Yes	21	Male	Fifth year	Some of the time	Most of the time	Some of the time	A little of the time	A little of the time	A little of the time	Some of the time	Some of the time	A little of the time	A little of the time	no impact	no impact	negative	negative	negative	no impact	no impact	no impact	no impact	I have concerns about having one of my family member being infected with COVID 19, I have concerns about being unable to find a suitable residency training post after graduation	meditation , praying, Video chats and social media apps, practicing hobbies like playing and listening to music, reading, watching movies; cooking and baking
Yes	22	Male	Fifth year	A little of the time	None of the time	None of the time	None of the time	None of the time	None of the time	A little of the time	None of the time	None of the time	None of the time	negative	no impact	negative	No impact	no impact	negative	negative	no impact	no impact	I have concerns about having one of my family member being infected with COVID 19, I have concerns about being infected by COVID 19, I have concerns about being unable to acquire more clinical skills and being not able to attend labs, I have concerns about being unable to find a suitable residency training post after graduation	exercise and fitness, meditation , praying, learning new language
Yes	18	Male	Second year	None of the time	Some of the time	A little of the time	Most of the time	Most of the time	Some of the time	Most of the time	Most of the time	All the time	Some of the time	negative	negative	negative	negative	negative	negative	negative	negative	no impact	I have concerns about withdrawing from medical school, I have concerns about being unable to acquire more clinical skills and being not able to attend labs	exercise and fitness, meditation , praying, practicing hobbies like playing and listening to music, reading, watching movies; cooking and baking
Yes	20	Female	Second year	Most of the time	Some of the time	A little of the time	Most of the time	All of the time	Most of the time	All the time	All of the time	Most of the time	Most of the time	negative	negative	negative	negative	negative	no impact	negative	negative	negative	I have concerns about having one of my family member being infected with COVID 19, I have concerns about being self isolated for long time, I have concerns about being infected by COVID 19, I have concerns about being unable to acquire more clinical skills and being not able to attend labs, I have concerns about being unable to use new technologies to attend online classes and seminars	exercise and fitness, meditation , praying
Yes	20	Female	Second year	Most of the time	Most of the time	Some of the time	Most of the time	Some of the time	Some of the time	All the time	All of the time	Most of the time	Some of the time	no impact	negative	negative	No impact	no impact	no impact	negative	negative	negative	I have concerns about having one of my family member being infected with COVID 19, I have concerns about being unable to acquire more clinical skills and being not able to attend labs	meditation , praying, practicing hobbies like playing and listening to music, reading, watching movies; cooking and baking, seeing a psychotherapy specialist
Yes	19	Female	Second year	All of the time	All of the time	Most of the time	All of the time	Most of the time	All of the time	All the time	Most of the time	All the time	All of the time	negative	negative	negative	negative	negative	negative	negative	negative	negative	I have concerns about being self isolated for long time, I have concerns about being infected by COVID 19, I have concerns about withdrawing from medical school, I have concerns about being unable to acquire more clinical skills and being not able to attend labs, I have concerns about being unable to use new technologies to attend online classes and seminars	meditation , praying, Video chats and social media apps, practicing hobbies like playing and listening to music, reading, watching movies; cooking and baking
Yes	19	Male	Second year	Most of the time	Most of the time	Some of the time	Most of the time	Some of the time	A little of the time	Some of the time	Most of the time	Most of the time	Some of the time	negative	negative	negative	negative	negative	negative	negative	negative	positive	I have concerns about having one of my family member being infected with COVID 19, I have concerns about being self isolated for long time, I have concerns about being unable to get graduated form medical school, I have concerns about being unable to travel abroad to do exams or attend elective courses, I have concerns about being infected by COVID 19, I have concerns about being unable to acquir…	exercise and fitness, meditation , praying, practicing hobbies like playing and listening to music, reading, watching movies; cooking and baking
Yes	20	Female	Second year	All of the time	Most of the time	Some of the time	Most of the time	Most of the time	Most of the time	Some of the time	All of the time	Most of the time	Most of the time	negative	positive	negative	negative	negative	negative	no impact	negative	no impact	I have concerns about being unable to acquire more clinical skills and being not able to attend labs	meditation , praying, practicing hobbies like playing and listening to music, reading, watching movies; cooking and baking, learning new language
Yes	19	Male	Second year	All of the time	Most of the time	All the time	All of the time	Most of the time	All of the time	Some of the time	Most of the time	All the time	All of the time	negative	positive	negative	positive	no impact	no impact	negative	negative	negative	I have concerns about being unable to use new technologies to attend online classes and seminars	meditation , praying
Yes	20	Female	Third year	Most of the time	All of the time	Most of the time	Most of the time	Most of the time	Most of the time	All the time	Most of the time	All the time	All of the time	negative	negative	negative	No impact	no impact	no impact	negative	no impact	negative	I have concerns about having one of my family member being infected with COVID 19, I have concerns about being infected by COVID 19, I have concerns about withdrawing from medical school, I have concerns about being unable to find a suitable residency training post after graduation	exercise and fitness, meditation , praying, practicing hobbies like playing and listening to music, reading, watching movies; cooking and baking, learning new language
Yes	20	Male	Second year	Most of the time	Some of the time	A little of the time	Most of the time	Some of the time	Some of the time	Most of the time	Some of the time	Some of the time	Some of the time	negative	negative	negative	No impact	negative	negative	negative	no impact	no impact	I have concerns about having one of my family member being infected with COVID 19, I have concerns about being self isolated for long time, I have concerns about being unable to travel abroad to do exams or attend elective courses, I have concerns about being infected by COVID 19, I have concerns about withdrawing from medical school, I have concerns about being unable to acquire more clinical sk…	Video chats and social media apps
Yes	21	Female	Second year	Most of the time	Some of the time	A little of the time	Most of the time	All of the time	Most of the time	Most of the time	All of the time	Most of the time	Some of the time	no impact	positive	no impact	No impact	negative	no impact	no impact	positive	negative	I have concerns about having one of my family member being infected with COVID 19, I have concerns about being self isolated for long time, I have concerns about being unable to get graduated form medical school, I have concerns about being unable to travel abroad to do exams or attend elective courses, I have concerns about withdrawing from medical school, I have concerns about being unable to a…	meditation , praying, practicing hobbies like playing and listening to music, reading, watching movies; cooking and baking
Yes	20	Female	Third year	Most of the time	All of the time	Most of the time	Some of the time	All of the time	Most of the time	Most of the time	Most of the time	Some of the time	A little of the time	negative	positive	negative	positive	positive	negative	positive	positive	positive	I have concerns about being self isolated for long time, I have concerns about being infected by COVID 19, I have concerns about being unable to acquire more clinical skills and being not able to attend labs, I have concerns about being unable to use new technologies to attend online classes and seminars	exercise and fitness, meditation , praying, learning new language
Yes	23	Male	Sixth year	A little of the time	Some of the time	A little of the time	Most of the time	A little of the time	A little of the time	Some of the time	All of the time	Most of the time	Most of the time	negative	negative	negative	negative	negative	no impact	no impact	positive	no impact	I have concerns about having one of my family member being infected with COVID 19, I have concerns about being self isolated for long time, I have concerns about being unable to get graduated form medical school, I have concerns about being unable to travel abroad to do exams or attend elective courses, I have concerns about being infected by COVID 19, I have concerns about withdrawing from medic…	meditation , praying, Video chats and social media apps, practicing hobbies like playing and listening to music, reading, watching movies; cooking and baking, seeing a psychotherapy specialist
Yes	19	Male	Second year	Some of the time	Some of the time	A little of the time	A little of the time	Most of the time	Some of the time	Most of the time	Some of the time	Some of the time	None of the time	negative	positive	no impact	No impact	negative	no impact	negative	negative	no impact	I have concerns about having one of my family member being infected with COVID 19, I have concerns about being self isolated for long time, I have concerns about being unable to travel abroad to do exams or attend elective courses	exercise and fitness, practicing hobbies like playing and listening to music, reading, watching movies; cooking and baking, learning new language
Yes	18	Female	First year	All of the time	Most of the time	Most of the time	All of the time	All of the time	Most of the time	Some of the time	All of the time	Some of the time	All of the time	negative	negative	negative	negative	negative	no impact	negative	negative	negative	I have concerns about being unable to acquire more clinical skills and being not able to attend labs	practicing hobbies like playing and listening to music, reading, watching movies; cooking and baking, learning new language
Yes	17	Female	First year	Most of the time	Some of the time	None of the time	A little of the time	Some of the time	Some of the time	Some of the time	A little of the time	A little of the time	None of the time	negative	no impact	negative	No impact	no impact	no impact	negative	negative	negative	I have concerns about having one of my family member being infected with COVID 19, I have concerns about being self isolated for long time, I have concerns about being unable to travel abroad to do exams or attend elective courses, I have concerns about being unable to acquire more clinical skills and being not able to attend labs	exercise and fitness, meditation , praying, practicing hobbies like playing and listening to music, reading, watching movies; cooking and baking
Yes	20	Female	Second year	All of the time	Some of the time	None of the time	None of the time	A little of the time	A little of the time	A little of the time	None of the time	None of the time	None of the time	negative	no impact	positive	No impact	no impact	no impact	negative	positive	no impact	I have concerns about having one of my family member being infected with COVID 19	practicing hobbies like playing and listening to music, reading, watching movies; cooking and baking
Yes	19	Female	Second year	Some of the time	Some of the time	A little of the time	Some of the time	Some of the time	A little of the time	Some of the time	Most of the time	Some of the time	Some of the time	no impact	negative	positive	negative	negative	negative	negative	negative	negative	I have concerns about having one of my family member being infected with COVID 19, I have concerns about being unable to get graduated form medical school, I have concerns about being unable to acquire more clinical skills and being not able to attend labs, I have concerns about being unable to find a suitable residency training post after graduation	exercise and fitness, meditation , praying, Video chats and social media apps, practicing hobbies like playing and listening to music, reading, watching movies; cooking and baking
Yes	19	Female	Second year	Most of the time	All of the time	Most of the time	A little of the time	Some of the time	Some of the time	All the time	Some of the time	A little of the time	A little of the time	negative	negative	negative	positive	negative	negative	negative	positive	negative	I have concerns about withdrawing from medical school	practicing hobbies like playing and listening to music, reading, watching movies; cooking and baking
Yes	19	Female	Second year	Most of the time	Some of the time	Some of the time	All of the time	Some of the time	Some of the time	Some of the time	All of the time	All the time	All of the time	negative	negative	no impact	positive	positive	no impact	negative	positive	positive	I have concerns about withdrawing from medical school	exercise and fitness, meditation , praying, practicing hobbies like playing and listening to music, reading, watching movies; cooking and baking
Yes	19	Female	Second year	All of the time	Most of the time	All the time	Most of the time	Some of the time	A little of the time	Some of the time	Some of the time	Most of the time	Most of the time	no impact	negative	negative	negative	no impact	no impact	no impact	negative	positive	I have concerns about withdrawing from medical school	exercise and fitness, practicing hobbies like playing and listening to music, reading, watching movies; cooking and baking, seeing a psychotherapy specialist
Yes	19	Female	Second year	Most of the time	All of the time	Most of the time	Most of the time	Most of the time	Some of the time	All the time	Most of the time	Most of the time	Most of the time	negative	negative	negative	positive	negative	negative	negative	negative	negative	I have concerns about having one of my family member being infected with COVID 19, I have concerns about being unable to get graduated form medical school, I have concerns about being unable to travel abroad to do exams or attend elective courses, I have concerns about being infected by COVID 19, I have concerns about withdrawing from medical school, I have concerns about being unable to acquire …	exercise and fitness, meditation , praying, Video chats and social media apps, practicing hobbies like playing and listening to music, reading, watching movies; cooking and baking
Yes	20	Female	Second year	Most of the time	All of the time	Some of the time	Some of the time	Most of the time	Some of the time	Most of the time	Most of the time	Most of the time	A little of the time	negative	positive	negative	positive	negative	negative	negative	negative	negative	I have concerns about having one of my family member being infected with COVID 19, I have concerns about being self isolated for long time, I have concerns about being unable to get graduated form medical school, I have concerns about being unable to travel abroad to do exams or attend elective courses, I have concerns about being infected by COVID 19, I have concerns about being unable to acquir…	meditation , praying, Video chats and social media apps, practicing hobbies like playing and listening to music, reading, watching movies; cooking and baking
Yes	18	Female	Second year	All of the time	All of the time	Most of the time	Most of the time	Most of the time	Most of the time	All the time	All of the time	All the time	Most of the time	no impact	positive	negative	No impact	no impact	negative	negative	negative	negative	I have concerns about being self isolated for long time, I have concerns about being unable to get graduated form medical school, I have concerns about withdrawing from medical school, I have concerns about being unable to acquire more clinical skills and being not able to attend labs, I have concerns about being unable to find a suitable residency training post after graduation	exercise and fitness, meditation , praying
Yes	20	Male	Second year	Most of the time	None of the time	None of the time	None of the time	Some of the time	Most of the time	Most of the time	Most of the time	Some of the time	Most of the time	negative	no impact	negative	No impact	no impact	negative	negative	no impact	negative	I have concerns about having one of my family member being infected with COVID 19, I have concerns about being self isolated for long time, I have concerns about being unable to get graduated form medical school, I have concerns about being unable to travel abroad to do exams or attend elective courses, I have concerns about being infected by COVID 19, I have concerns about withdrawing from medic…	exercise and fitness, meditation , praying, practicing hobbies like playing and listening to music, reading, watching movies; cooking and baking
Yes	19	Female	Second year	Some of the time	Most of the time	None of the time	Some of the time	A little of the time	A little of the time	Some of the time	Most of the time	Most of the time	None of the time	negative	no impact	negative	negative	negative	no impact	negative	positive	negative	I have concerns about withdrawing from medical school, I have concerns about being unable to acquire more clinical skills and being not able to attend labs	exercise and fitness, meditation , praying, practicing hobbies like playing and listening to music, reading, watching movies; cooking and baking
Yes	21	Male	Second year	A little of the time	Some of the time	Some of the time	Some of the time	Some of the time	Some of the time	Some of the time	A little of the time	Some of the time	Some of the time	no impact	no impact	no impact	No impact	no impact	no impact	no impact	no impact	no impact	I have concerns about having one of my family member being infected with COVID 19	Video chats and social media apps
Yes	20	Female	Second year	Some of the time	Some of the time	A little of the time	All of the time	Some of the time	A little of the time	Most of the time	Most of the time	Some of the time	Most of the time	negative	negative	positive	positive	negative	negative	negative	positive	negative	I have concerns about being unable to acquire more clinical skills and being not able to attend labs	exercise and fitness, meditation , praying, Video chats and social media apps
Yes	19	Female	Second year	Most of the time	Some of the time	A little of the time	None of the time	Some of the time	None of the time	A little of the time	A little of the time	None of the time	None of the time	negative	negative	no impact	negative	negative	negative	negative	positive	negative	I have concerns about being unable to acquire more clinical skills and being not able to attend labs, I have concerns about being unable to find a suitable residency training post after graduation	Video chats and social media apps, practicing hobbies like playing and listening to music, reading, watching movies; cooking and baking
Yes	19	Female	Second year	Most of the time	All of the time	All the time	Some of the time	Most of the time	Most of the time	All the time	All of the time	Most of the time	Some of the time	negative	positive	negative	positive	no impact	positive	negative	negative	negative	I have concerns about being unable to find a suitable residency training post after graduation	exercise and fitness, meditation , praying, practicing hobbies like playing and listening to music, reading, watching movies; cooking and baking
Yes	20	Male	Second year	Most of the time	Most of the time	Most of the time	Some of the time	Some of the time	Some of the time	Most of the time	Some of the time	Some of the time	Some of the time	negative	positive	negative	negative	negative	negative	negative	negative	negative	I have concerns about being self isolated for long time, I have concerns about being unable to get graduated form medical school, I have concerns about being unable to travel abroad to do exams or attend elective courses, I have concerns about being unable to acquire more clinical skills and being not able to attend labs, I have concerns about being unable to find a suitable residency training po…	exercise and fitness, meditation , praying
Yes	19	Female	Second year	A little of the time	Most of the time	Some of the time	Some of the time	Some of the time	A little of the time	Some of the time	Most of the time	Some of the time	Some of the time	negative	positive	negative	negative	negative	negative	negative	positive	negative	I have concerns about being self isolated for long time, I have concerns about being unable to travel abroad to do exams or attend elective courses, I have concerns about being infected by COVID 19, I have concerns about being unable to use new technologies to attend online classes and seminars	meditation , praying, Video chats and social media apps, practicing hobbies like playing and listening to music, reading, watching movies; cooking and baking
Yes	19	Male	Second year	Some of the time	Some of the time	Some of the time	A little of the time	Some of the time	Some of the time	Some of the time	Some of the time	Some of the time	Some of the time	negative	negative	negative	positive	negative	negative	positive	positive	positive	I have concerns about being self isolated for long time	Video chats and social media apps
Yes	19	Female	Second year	Most of the time	All of the time	Some of the time	Most of the time	Some of the time	Some of the time	All the time	Most of the time	Most of the time	All of the time	negative	negative	negative	negative	negative	no impact	negative	no impact	negative	I have concerns about having one of my family member being infected with COVID 19, I have concerns about being self isolated for long time, I have concerns about being infected by COVID 19, I have concerns about withdrawing from medical school, I have concerns about being unable to acquire more clinical skills and being not able to attend labs	exercise and fitness, meditation , praying, Video chats and social media apps, practicing hobbies like playing and listening to music, reading, watching movies; cooking and baking
Yes	20	Female	Second year	A little of the time	Some of the time	A little of the time	A little of the time	A little of the time	A little of the time	Some of the time	Some of the time	A little of the time	A little of the time	negative	negative	negative	negative	negative	negative	negative	negative	negative	I have concerns about having one of my family member being infected with COVID 19, I have concerns about being unable to get graduated form medical school	exercise and fitness, practicing hobbies like playing and listening to music, reading, watching movies; cooking and baking
Yes	20	Male	Second year	Some of the time	A little of the time	A little of the time	A little of the time	Most of the time	A little of the time	A little of the time	Some of the time	Some of the time	A little of the time	no impact	negative	positive	No impact	no impact	no impact	negative	no impact	no impact	I have concerns about being unable to acquire more clinical skills and being not able to attend labs, I have concerns about being unable to use new technologies to attend online classes and seminars	meditation , praying, Video chats and social media apps
Yes	19	Female	Second year	All of the time	Most of the time	Some of the time	Most of the time	Most of the time	Some of the time	All the time	Most of the time	All the time	Most of the time	negative	negative	negative	No impact	no impact	negative	negative	no impact	negative	I have concerns about being unable to get graduated form medical school, I have concerns about withdrawing from medical school, I have concerns about being unable to acquire more clinical skills and being not able to attend labs	meditation , praying, practicing hobbies like playing and listening to music, reading, watching movies; cooking and baking
Yes	19	Male	Second year	Some of the time	Most of the time	A little of the time	A little of the time	Most of the time	Some of the time	Some of the time	Some of the time	A little of the time	A little of the time	negative	positive	no impact	No impact	negative	no impact	negative	negative	no impact	I have concerns about being unable to get graduated form medical school, I have concerns about being infected by COVID 19	exercise and fitness, meditation , praying, practicing hobbies like playing and listening to music, reading, watching movies; cooking and baking
Yes	19	Female	Second year	All of the time	Most of the time	Most of the time	Some of the time	Most of the time	Some of the time	Most of the time	Some of the time	Most of the time	Most of the time	negative	positive	negative	negative	negative	negative	negative	negative	negative	I have concerns about being self isolated for long time, I have concerns about being unable to use new technologies to attend online classes and seminars	meditation , praying, practicing hobbies like playing and listening to music, reading, watching movies; cooking and baking
Yes	23	Female	Second year	Some of the time	Most of the time	None of the time	A little of the time	A little of the time	A little of the time	A little of the time	A little of the time	A little of the time	A little of the time	no impact	negative	positive	positive	positive	positive	negative	negative	negative	I have concerns about having one of my family member being infected with COVID 19, I have concerns about being unable to get graduated form medical school, I have concerns about being unable to acquire more clinical skills and being not able to attend labs	exercise and fitness, meditation , praying, Video chats and social media apps, practicing hobbies like playing and listening to music, reading, watching movies; cooking and baking
Yes	19	Male	Second year	Some of the time	A little of the time	None of the time	None of the time	None of the time	None of the time	None of the time	Most of the time	None of the time	None of the time	no impact	no impact	positive	No impact	no impact	no impact	no impact	positive	no impact	I have concerns about having one of my family member being infected with COVID 19, I have concerns about being unable to get graduated form medical school, I have concerns about being unable to travel abroad to do exams or attend elective courses, I have concerns about being unable to acquire more clinical skills and being not able to attend labs, I have concerns about being unable to find a suit…	exercise and fitness, meditation , praying, practicing hobbies like playing and listening to music, reading, watching movies; cooking and baking, seeing a psychotherapy specialist, learning new language
Yes	19	Male	Second year	Some of the time	Some of the time	Some of the time	A little of the time	A little of the time	Some of the time	Some of the time	Some of the time	Some of the time	Some of the time	negative	negative	positive	positive	negative	no impact	negative	negative	negative	I have concerns about having one of my family member being infected with COVID 19, I have concerns about being infected by COVID 19, I have concerns about being unable to acquire more clinical skills and being not able to attend labs	exercise and fitness, meditation , praying, practicing hobbies like playing and listening to music, reading, watching movies; cooking and baking
Yes	19	Female	Second year	A little of the time	Some of the time	None of the time	A little of the time	A little of the time	A little of the time	Some of the time	A little of the time	A little of the time	None of the time	positive	negative	positive	negative	positive	negative	negative	negative	negative	I have concerns about being unable to acquire more clinical skills and being not able to attend labs, I have concerns about being unable to use new technologies to attend online classes and seminars	practicing hobbies like playing and listening to music, reading, watching movies; cooking and baking
Yes	19	Female	Second year	Most of the time	Most of the time	Some of the time	A little of the time	Most of the time	Most of the time	Most of the time	Most of the time	Most of the time	Most of the time	negative	negative	negative	negative	negative	negative	negative	negative	negative	I have concerns about being self isolated for long time	exercise and fitness, Video chats and social media apps
Yes	20	Female	Second year	Most of the time	Most of the time	Most of the time	Most of the time	Most of the time	Most of the time	Most of the time	Some of the time	All the time	Some of the time	negative	negative	negative	negative	positive	negative	positive	negative	positive	I have concerns about having one of my family member being infected with COVID 19, I have concerns about being self isolated for long time, I have concerns about being infected by COVID 19, I have concerns about being unable to acquire more clinical skills and being not able to attend labs	exercise and fitness, Video chats and social media apps, practicing hobbies like playing and listening to music, reading, watching movies; cooking and baking
Yes	19	Female	Second year	Some of the time	Some of the time	A little of the time	Some of the time	Some of the time	Some of the time	Some of the time	Some of the time	A little of the time	Some of the time	negative	negative	negative	negative	negative	negative	negative	negative	negative	I have concerns about being unable to find a suitable residency training post after graduation	learning new language
Yes	20	Male	Second year	Most of the time	Some of the time	Some of the time	Most of the time	Some of the time	Most of the time	Most of the time	Some of the time	Some of the time	Most of the time	negative	negative	negative	negative	negative	negative	negative	negative	negative	I have concerns about being unable to travel abroad to do exams or attend elective courses	meditation , praying
Yes	21	Female	Second year	Some of the time	Most of the time	Most of the time	Most of the time	Most of the time	Some of the time	Most of the time	Some of the time	Some of the time	A little of the time	negative	positive	negative	negative	negative	no impact	negative	negative	negative	I have concerns about having one of my family member being infected with COVID 19, I have concerns about being unable to get graduated form medical school, I have concerns about being unable to travel abroad to do exams or attend elective courses, I have concerns about being infected by COVID 19, I have concerns about being unable to acquire more clinical skills and being not able to attend labs,…	exercise and fitness, meditation , praying, Video chats and social media apps
Yes	19	Female	Second year	Some of the time	A little of the time	None of the time	Most of the time	A little of the time	None of the time	Some of the time	Most of the time	Most of the time	A little of the time	negative	negative	negative	No impact	negative	no impact	negative	negative	negative	I have concerns about having one of my family member being infected with COVID 19, I have concerns about being self isolated for long time, I have concerns about being unable to use new technologies to attend online classes and seminars	meditation , praying, Video chats and social media apps, practicing hobbies like playing and listening to music, reading, watching movies; cooking and baking
Yes	20	Male	Second year	Most of the time	Some of the time	A little of the time	Most of the time	Most of the time	Some of the time	Some of the time	Most of the time	All the time	Some of the time	negative	negative	negative	positive	positive	negative	negative	negative	positive	I have concerns about being self isolated for long time, I have concerns about being unable to travel abroad to do exams or attend elective courses, I have concerns about being unable to acquire more clinical skills and being not able to attend labs	practicing hobbies like playing and listening to music, reading, watching movies; cooking and baking
Yes	20	Male	Second year	Most of the time	Some of the time	A little of the time	Most of the time	Most of the time	Some of the time	Some of the time	Most of the time	All the time	Some of the time	negative	negative	negative	positive	positive	negative	negative	negative	positive	I have concerns about being self isolated for long time, I have concerns about being unable to travel abroad to do exams or attend elective courses, I have concerns about being unable to acquire more clinical skills and being not able to attend labs	practicing hobbies like playing and listening to music, reading, watching movies; cooking and baking
Yes	19	Female	Second year	Some of the time	None of the time	None of the time	A little of the time	None of the time	All of the time	Most of the time	Most of the time	A little of the time	None of the time	no impact	no impact	no impact	No impact	no impact	no impact	no impact	no impact	no impact	I have concerns about being unable to find a suitable residency training post after graduation	practicing hobbies like playing and listening to music, reading, watching movies; cooking and baking
Yes	2	Female	Second year	Most of the time	Most of the time	All the time	All of the time	All of the time	All of the time	All the time	All of the time	All the time	All of the time	negative	negative	negative	negative	negative	negative	negative	negative	negative	I have concerns about having one of my family member being infected with COVID 19	exercise and fitness
Yes	19	Female	Second year	Most of the time	Most of the time	Some of the time	Some of the time	Some of the time	None of the time	Most of the time	Most of the time	A little of the time	Some of the time	negative	negative	negative	negative	negative	negative	negative	negative	negative	I have concerns about having one of my family member being infected with COVID 19	exercise and fitness, practicing hobbies like playing and listening to music, reading, watching movies; cooking and baking, learning new language
Yes	20	Female	Second year	All of the time	All of the time	All the time	All of the time	Most of the time	All of the time	All the time	All of the time	All the time	All of the time	no impact	no impact	no impact	negative	negative	positive	negative	positive	positive	I have concerns about having one of my family member being infected with COVID 19	exercise and fitness, seeing a psychotherapy specialist, learning new language
Yes	19	Female	Second year	Most of the time	All of the time	Most of the time	Most of the time	Some of the time	Some of the time	A little of the time	Some of the time	A little of the time	A little of the time	no impact	no impact	negative	No impact	negative	no impact	positive	positive	positive	I have concerns about having one of my family member being infected with COVID 19, I have concerns about being infected by COVID 19, I have concerns about being unable to use new technologies to attend online classes and seminars	practicing hobbies like playing and listening to music, reading, watching movies; cooking and baking
Yes	22	Male	Fifth year	Most of the time	Some of the time	Some of the time	Most of the time	Some of the time	Most of the time	All the time	Most of the time	Most of the time	Most of the time	negative	negative	negative	negative	negative	negative	negative	negative	negative	I have concerns about having one of my family member being infected with COVID 19, I have concerns about being self isolated for long time, I have concerns about being unable to travel abroad to do exams or attend elective courses, I have concerns about being infected by COVID 19, I have concerns about being unable to acquire more clinical skills and being not able to attend labs, I have concerns…	meditation , praying, Video chats and social media apps, learning new language
Yes	20	Male	Third year	A little of the time	Some of the time	None of the time	None of the time	Some of the time	A little of the time	A little of the time	None of the time	None of the time	None of the time	no impact	no impact	positive	positive	positive	negative	negative	no impact	negative	I have concerns about having one of my family member being infected with COVID 19, I have concerns about being infected by COVID 19	exercise and fitness, meditation , praying, Video chats and social media apps, practicing hobbies like playing and listening to music, reading, watching movies; cooking and baking
Yes	19	Female	Second year	Most of the time	All of the time	Some of the time	Some of the time	A little of the time	Some of the time	All the time	Most of the time	A little of the time	A little of the time	negative	negative	negative	positive	negative	negative	negative	negative	negative	I have concerns about being unable to get graduated form medical school, I have concerns about being unable to travel abroad to do exams or attend elective courses	Video chats and social media apps, practicing hobbies like playing and listening to music, reading, watching movies; cooking and baking
Yes	19	Female	Second year	Some of the time	Most of the time	None of the time	Some of the time	Most of the time	A little of the time	Some of the time	Most of the time	Some of the time	None of the time	negative	negative	negative	No impact	no impact	no impact	negative	negative	negative	I have concerns about having one of my family member being infected with COVID 19, I have concerns about being self isolated for long time	meditation , praying, Video chats and social media apps
Yes	20	Male	Second year	All of the time	All of the time	All the time	All of the time	All of the time	All of the time	All the time	All of the time	All the time	All of the time	negative	negative	negative	negative	negative	negative	negative	negative	negative	I have concerns about having one of my family member being infected with COVID 19	practicing hobbies like playing and listening to music, reading, watching movies; cooking and baking
Yes	19	Female	Second year	Most of the time	Some of the time	A little of the time	Most of the time	Most of the time	Some of the time	Most of the time	Most of the time	Most of the time	Most of the time	negative	positive	negative	positive	no impact	positive	positive	negative	negative	I have concerns about having one of my family member being infected with COVID 19, I have concerns about being self isolated for long time, I have concerns about being unable to travel abroad to do exams or attend elective courses, I have concerns about being unable to acquire more clinical skills and being not able to attend labs	exercise and fitness, meditation , praying, Video chats and social media apps, practicing hobbies like playing and listening to music, reading, watching movies; cooking and baking
Yes	23	Female	Fifth year	Most of the time	All of the time	All the time	Most of the time	Most of the time	All of the time	All the time	All of the time	All the time	All of the time	negative	negative	negative	negative	negative	negative	negative	negative	negative	I have concerns about having one of my family member being infected with COVID 19, I have concerns about being unable to get graduated form medical school, I have concerns about being unable to travel abroad to do exams or attend elective courses, I have concerns about withdrawing from medical school	Video chats and social media apps
Yes	22	Female	Fifth year	Some of the time	Most of the time	Some of the time	Some of the time	Most of the time	A little of the time	Most of the time	Most of the time	Some of the time	Some of the time	negative	positive	negative	No impact	negative	negative	negative	no impact	positive	I have concerns about having one of my family member being infected with COVID 19, I have concerns about being self isolated for long time, I have concerns about being unable to travel abroad to do exams or attend elective courses, I have concerns about being infected by COVID 19, I have concerns about being unable to acquire more clinical skills and being not able to attend labs, I have concerns…	exercise and fitness, meditation , praying, Video chats and social media apps, practicing hobbies like playing and listening to music, reading, watching movies; cooking and baking, seeing a psychotherapy specialist, learning new language
Yes	21	Female	Fourth year	None of the time	A little of the time	A little of the time	Some of the time	Some of the time	A little of the time	Some of the time	A little of the time	Some of the time	Some of the time	negative	negative	negative	positive	negative	negative	negative	negative	negative	I have concerns about having one of my family member being infected with COVID 19, I have concerns about being self isolated for long time, I have concerns about being unable to get graduated form medical school, I have concerns about being unable to travel abroad to do exams or attend elective courses, I have concerns about being infected by COVID 19, I have concerns about withdrawing from medic…	meditation , praying, practicing hobbies like playing and listening to music, reading, watching movies; cooking and baking, seeing a psychotherapy specialist
Yes	20	Female	Second year	All of the time	All of the time	Most of the time	Most of the time	Most of the time	Some of the time	Most of the time	All of the time	Most of the time	Most of the time	negative	negative	negative	negative	negative	negative	negative	negative	negative	I have concerns about being unable to use new technologies to attend online classes and seminars	Video chats and social media apps
Yes	22	Female	Fifth year	Most of the time	Some of the time	Some of the time	A little of the time	Some of the time	A little of the time	A little of the time	Most of the time	None of the time	A little of the time	negative	negative	negative	No impact	no impact	negative	no impact	no impact	no impact	I have concerns about having one of my family member being infected with COVID 19, I have concerns about being self isolated for long time, I have concerns about being unable to travel abroad to do exams or attend elective courses	exercise and fitness, meditation , praying, practicing hobbies like playing and listening to music, reading, watching movies; cooking and baking
Yes	23	Male	Fifth year	Most of the time	Some of the time	None of the time	None of the time	Most of the time	None of the time	None of the time	None of the time	None of the time	None of the time	negative	no impact	negative	negative	negative	negative	negative	no impact	negative	I have concerns about being unable to travel abroad to do exams or attend elective courses, I have concerns about being unable to acquire more clinical skills and being not able to attend labs, I have concerns about being unable to find a suitable residency training post after graduation	practicing hobbies like playing and listening to music, reading, watching movies; cooking and baking
Yes	22	Female	Fifth year	A little of the time	None of the time	None of the time	None of the time	None of the time	None of the time	None of the time	A little of the time	None of the time	None of the time	positive	positive	positive	positive	positive	positive	positive	no impact	positive	I have concerns about having one of my family member being infected with COVID 19, I have concerns about being unable to travel abroad to do exams or attend elective courses, I have concerns about being unable to acquire more clinical skills and being not able to attend labs, I have concerns about being unable to find a suitable residency training post after graduation	exercise and fitness, Video chats and social media apps, practicing hobbies like playing and listening to music, reading, watching movies; cooking and baking, learning new language
Yes	22	Female	Fifth year	All of the time	All of the time	Some of the time	Some of the time	A little of the time	A little of the time	Most of the time	Some of the time	Some of the time	None of the time	negative	negative	negative	positive	no impact	positive	negative	negative	positive	I have concerns about having one of my family member being infected with COVID 19, I have concerns about being unable to acquire more clinical skills and being not able to attend labs	exercise and fitness, meditation , praying, practicing hobbies like playing and listening to music, reading, watching movies; cooking and baking, learning new language
Yes	21	Female	Fifth year	Some of the time	Some of the time	A little of the time	Some of the time	Some of the time	None of the time	A little of the time	All of the time	A little of the time	Some of the time	no impact	negative	negative	negative	no impact	negative	no impact	no impact	negative	I have concerns about having one of my family member being infected with COVID 19, I have concerns about being unable to travel abroad to do exams or attend elective courses, I have concerns about being unable to acquire more clinical skills and being not able to attend labs, I have concerns about being unable to use new technologies to attend online classes and seminars	exercise and fitness, meditation , praying, practicing hobbies like playing and listening to music, reading, watching movies; cooking and baking, learning new language
Yes	19	Female	Second year	Some of the time	A little of the time	None of the time	Some of the time	Some of the time	A little of the time	A little of the time	Some of the time	None of the time	A little of the time	no impact	negative	negative	positive	no impact	no impact	negative	positive	positive	I have concerns about being unable to find a suitable residency training post after graduation	practicing hobbies like playing and listening to music, reading, watching movies; cooking and baking
Yes	22	Female	Fifth year	All of the time	Most of the time	Some of the time	Some of the time	Some of the time	Some of the time	Most of the time	All of the time	A little of the time	Most of the time	no impact	negative	negative	negative	negative	negative	negative	negative	negative	I have concerns about having one of my family member being infected with COVID 19, I have concerns about being self isolated for long time, I have concerns about being unable to get graduated form medical school, I have concerns about being unable to travel abroad to do exams or attend elective courses, I have concerns about being unable to acquire more clinical skills and being not able to atten…	exercise and fitness, meditation , praying, Video chats and social media apps, practicing hobbies like playing and listening to music, reading, watching movies; cooking and baking
Yes	19	Female	Second year	All of the time	All of the time	Most of the time	Most of the time	Most of the time	Most of the time	All the time	All of the time	Most of the time	Most of the time	negative	positive	no impact	No impact	negative	negative	positive	negative	positive	I have concerns about having one of my family member being infected with COVID 19, I have concerns about being unable to get graduated form medical school, I have concerns about withdrawing from medical school, I have concerns about being unable to acquire more clinical skills and being not able to attend labs, I have concerns about being unable to find a suitable residency training post after gr…	exercise and fitness, meditation , praying, Video chats and social media apps, practicing hobbies like playing and listening to music, reading, watching movies; cooking and baking
Yes	20	Female	Second year	Most of the time	Most of the time	Some of the time	Some of the time	Some of the time	Some of the time	All the time	Most of the time	Most of the time	Most of the time	negative	positive	no impact	No impact	negative	negative	negative	negative	negative	I have concerns about having one of my family member being infected with COVID 19, I have concerns about withdrawing from medical school, I have concerns about being unable to acquire more clinical skills and being not able to attend labs	meditation , praying, Video chats and social media apps, practicing hobbies like playing and listening to music, reading, watching movies; cooking and baking
Yes	19	Female	Second year	Some of the time	Most of the time	Some of the time	Most of the time	Most of the time	Some of the time	A little of the time	Most of the time	Most of the time	A little of the time	negative	negative	negative	negative	negative	negative	negative	negative	negative	I have concerns about being self isolated for long time, I have concerns about being unable to get graduated form medical school	exercise and fitness, seeing a psychotherapy specialist, learning new language
Yes	19	Female	Second year	Most of the time	Most of the time	Some of the time	Some of the time	Some of the time	A little of the time	Most of the time	All of the time	Some of the time	Most of the time	negative	negative	positive	No impact	negative	negative	negative	positive	negative	I have concerns about having one of my family member being infected with COVID 19, I have concerns about being self isolated for long time, I have concerns about being unable to get graduated form medical school, I have concerns about being unable to travel abroad to do exams or attend elective courses, I have concerns about being infected by COVID 19, I have concerns about being unable to acquir…	exercise and fitness, meditation , praying, practicing hobbies like playing and listening to music, reading, watching movies; cooking and baking
Yes	19	Female	Second year	Some of the time	A little of the time	None of the time	Some of the time	A little of the time	A little of the time	Some of the time	A little of the time	A little of the time	Some of the time	negative	negative	positive	negative	no impact	negative	negative	negative	no impact	I have concerns about having one of my family member being infected with COVID 19, I have concerns about being unable to acquire more clinical skills and being not able to attend labs	exercise and fitness, meditation , praying, practicing hobbies like playing and listening to music, reading, watching movies; cooking and baking
Yes	21	Female	Fourth year	A little of the time	Some of the time	A little of the time	None of the time	A little of the time	None of the time	A little of the time	A little of the time	A little of the time	None of the time	positive	negative	no impact	No impact	no impact	no impact	negative	positive	no impact	I have concerns about having one of my family member being infected with COVID 19, I have concerns about being self isolated for long time	exercise and fitness, meditation , praying
Yes	22	Female	Fifth year	Most of the time	Most of the time	Most of the time	Most of the time	Most of the time	Most of the time	Most of the time	Most of the time	Most of the time	Most of the time	no impact	positive	negative	negative	no impact	negative	negative	negative	negative	I have concerns about having one of my family member being infected with COVID 19, I have concerns about being unable to get graduated form medical school, I have concerns about being unable to travel abroad to do exams or attend elective courses, I have concerns about being infected by COVID 19	meditation , praying, Video chats and social media apps
Yes	21	Male	Fifth year	Some of the time	Some of the time	None of the time	None of the time	A little of the time	None of the time	A little of the time	A little of the time	None of the time	None of the time	negative	negative	negative	negative	negative	negative	negative	no impact	no impact	I have concerns about having one of my family member being infected with COVID 19, I have concerns about being self isolated for long time, I have concerns about being unable to travel abroad to do exams or attend elective courses, I have concerns about being infected by COVID 19, I have concerns about being unable to acquire more clinical skills and being not able to attend labs, I have concerns…	meditation , praying, practicing hobbies like playing and listening to music, reading, watching movies; cooking and baking
Yes	18	Male	First year	Most of the time	Most of the time	None of the time	Some of the time	Most of the time	All of the time	Some of the time	Some of the time	Some of the time	Most of the time	negative	positive	negative	negative	negative	negative	negative	negative	no impact	I have concerns about having one of my family member being infected with COVID 19, I have concerns about being self isolated for long time, I have concerns about being infected by COVID 19, I have concerns about being unable to acquire more clinical skills and being not able to attend labs, I have concerns about being unable to find a suitable residency training post after graduation, I have conc…	exercise and fitness, meditation , praying, practicing hobbies like playing and listening to music, reading, watching movies; cooking and baking
Yes	24	Female	Sixth year	Some of the time	Some of the time	A little of the time	Some of the time	Some of the time	A little of the time	Some of the time	Most of the time	Some of the time	A little of the time	no impact	negative	no impact	No impact	no impact	no impact	no impact	no impact	no impact	I have concerns about having one of my family member being infected with COVID 19, I have concerns about being self isolated for long time, I have concerns about being unable to find a suitable residency training post after graduation, I have concerns about being unable to use new technologies to attend online classes and seminars	meditation , praying, practicing hobbies like playing and listening to music, reading, watching movies; cooking and baking
Yes	23	Female	Sixth year	Some of the time	A little of the time	None of the time	A little of the time	A little of the time	None of the time	A little of the time	A little of the time	None of the time	None of the time	positive	no impact	positive	positive	no impact	no impact	no impact	no impact	no impact	I have concerns about having one of my family member being infected with COVID 19, I have concerns about being unable to find a suitable residency training post after graduation	exercise and fitness, practicing hobbies like playing and listening to music, reading, watching movies; cooking and baking
Yes	19	Male	Second year	Most of the time	Most of the time	A little of the time	Most of the time	All of the time	Some of the time	Most of the time	None of the time	A little of the time	None of the time	negative	negative	negative	positive	no impact	negative	negative	positive	no impact	I have concerns about being unable to get graduated form medical school, I have concerns about withdrawing from medical school, I have concerns about being unable to acquire more clinical skills and being not able to attend labs, I have concerns about being unable to find a suitable residency training post after graduation, I have concerns about being unable to use new technologies to attend onli…	exercise and fitness, practicing hobbies like playing and listening to music, reading, watching movies; cooking and baking
Yes	23	Male	Sixth year	A little of the time	A little of the time	None of the time	None of the time	None of the time	None of the time	None of the time	None of the time	None of the time	None of the time	no impact	no impact	negative	negative	negative	positive	positive	positive	positive	I have concerns about having one of my family member being infected with COVID 19, I have concerns about being unable to get graduated form medical school, I have concerns about being unable to travel abroad to do exams or attend elective courses, I have concerns about being infected by COVID 19, I have concerns about withdrawing from medical school, I have concerns about being unable to acquire …	exercise and fitness, meditation , praying, Video chats and social media apps, practicing hobbies like playing and listening to music, reading, watching movies; cooking and baking, learning new language
Yes	23	Male	Sixth year	A little of the time	A little of the time	Some of the time	Some of the time	Most of the time	A little of the time	Some of the time	A little of the time	A little of the time	A little of the time	negative	negative	negative	negative	positive	negative	negative	positive	negative	I have concerns about being unable to get graduated form medical school	meditation , praying
Yes	23	Female	Sixth year	A little of the time	A little of the time	None of the time	None of the time	Some of the time	None of the time	None of the time	Some of the time	None of the time	None of the time	no impact	negative	negative	No impact	no impact	no impact	positive	no impact	no impact	I have concerns about having one of my family member being infected with COVID 19, I have concerns about being infected by COVID 19, I have concerns about being unable to acquire more clinical skills and being not able to attend labs	exercise and fitness, meditation , praying, Video chats and social media apps, practicing hobbies like playing and listening to music, reading, watching movies; cooking and baking
Yes	22	Female	Sixth year	Most of the time	Most of the time	A little of the time	Some of the time	Some of the time	A little of the time	Some of the time	A little of the time	A little of the time	Some of the time	no impact	no impact	no impact	No impact	no impact	no impact	negative	negative	negative	I have concerns about having one of my family member being infected with COVID 19	exercise and fitness
Yes	23	Female	Sixth year	Some of the time	Some of the time	None of the time	Some of the time	Some of the time	None of the time	Some of the time	Most of the time	Most of the time	None of the time	negative	positive	positive	No impact	negative	no impact	no impact	positive	no impact	I have concerns about having one of my family member being infected with COVID 19, I have concerns about being unable to travel abroad to do exams or attend elective courses	seeing a psychotherapy specialist
Yes	23	Female	Sixth year	Most of the time	Most of the time	Some of the time	Some of the time	Most of the time	Some of the time	Most of the time	Most of the time	Some of the time	A little of the time	negative	negative	negative	positive	negative	no impact	no impact	negative	negative	I have concerns about having one of my family member being infected with COVID 19, I have concerns about being self isolated for long time, I have concerns about being infected by COVID 19, I have concerns about withdrawing from medical school, I have concerns about being unable to acquire more clinical skills and being not able to attend labs	exercise and fitness, meditation , praying, practicing hobbies like playing and listening to music, reading, watching movies; cooking and baking, seeing a psychotherapy specialist
Yes	23	Female	Sixth year	A little of the time	A little of the time	A little of the time	None of the time	None of the time	None of the time	None of the time	Some of the time	None of the time	None of the time	no impact	positive	negative	No impact	no impact	no impact	negative	no impact	positive	I have concerns about having one of my family member being infected with COVID 19, I have concerns about being unable to travel abroad to do exams or attend elective courses, I have concerns about being unable to acquire more clinical skills and being not able to attend labs, I have concerns about being unable to find a suitable residency training post after graduation	meditation , praying
Yes	23	Female	Sixth year	Most of the time	Most of the time	A little of the time	Some of the time	Most of the time	A little of the time	Most of the time	Most of the time	Some of the time	Some of the time	negative	negative	negative	positive	negative	no impact	negative	negative	negative	I have concerns about having one of my family member being infected with COVID 19, I have concerns about being self isolated for long time, I have concerns about being infected by COVID 19, I have concerns about being unable to find a suitable residency training post after graduation	meditation , praying, Video chats and social media apps, practicing hobbies like playing and listening to music, reading, watching movies; cooking and baking
Yes	23	Male	Sixth year	None of the time	A little of the time	None of the time	None of the time	None of the time	None of the time	None of the time	A little of the time	A little of the time	None of the time	no impact	positive	no impact	positive	no impact	positive	negative	positive	negative	I have concerns about having one of my family member being infected with COVID 19, I have concerns about being unable to travel abroad to do exams or attend elective courses, I have concerns about being unable to find a suitable residency training post after graduation	practicing hobbies like playing and listening to music, reading, watching movies; cooking and baking
Yes	21	Male	Fourth year	None of the time	A little of the time	None of the time	None of the time	A little of the time	None of the time	None of the time	None of the time	None of the time	None of the time	negative	no impact	no impact	positive	no impact	negative	negative	no impact	no impact	I have concerns about having one of my family member being infected with COVID 19, I have concerns about being unable to travel abroad to do exams or attend elective courses, I have concerns about being unable to acquire more clinical skills and being not able to attend labs	Video chats and social media apps, practicing hobbies like playing and listening to music, reading, watching movies; cooking and baking
Yes	21	Male	Fourth year	Some of the time	Some of the time	None of the time	A little of the time	None of the time	None of the time	A little of the time	Some of the time	A little of the time	A little of the time	negative	positive	positive	positive	positive	no impact	positive	no impact	positive	I have concerns about having one of my family member being infected with COVID 19, I have concerns about being infected by COVID 19	meditation , praying
Yes	21	Female	Fourth year	All of the time	Most of the time	Most of the time	All of the time	All of the time	All of the time	All the time	All of the time	All the time	All of the time	negative	negative	negative	negative	negative	negative	negative	negative	negative	I have concerns about being self isolated for long time, I have concerns about withdrawing from medical school, I have concerns about being unable to acquire more clinical skills and being not able to attend labs	meditation , praying, practicing hobbies like playing and listening to music, reading, watching movies; cooking and baking
Yes	21	Female	Fourth year	Most of the time	Most of the time	Some of the time	All of the time	Most of the time	Most of the time	All the time	Most of the time	Most of the time	Most of the time	negative	negative	negative	No impact	no impact	no impact	negative	no impact	negative	I have concerns about having one of my family member being infected with COVID 19, I have concerns about withdrawing from medical school	meditation , praying, Video chats and social media apps
Yes	21	Female	Fourth year	Some of the time	A little of the time	None of the time	Some of the time	A little of the time	A little of the time	Most of the time	Some of the time	A little of the time	Most of the time	negative	negative	negative	positive	negative	negative	negative	negative	negative	I have concerns about having one of my family member being infected with COVID 19, I have concerns about being self isolated for long time, I have concerns about being infected by COVID 19, I have concerns about withdrawing from medical school, I have concerns about being unable to acquire more clinical skills and being not able to attend labs, I have concerns about being unable to use new techno…	meditation , praying, Video chats and social media apps
Yes	21	Female	Fourth year	A little of the time	A little of the time	None of the time	A little of the time	A little of the time	None of the time	None of the time	A little of the time	None of the time	None of the time	no impact	no impact	negative	positive	no impact	no impact	negative	negative	positive	I have concerns about having one of my family member being infected with COVID 19, I have concerns about being infected by COVID 19, I have concerns about being unable to acquire more clinical skills and being not able to attend labs	meditation , praying, practicing hobbies like playing and listening to music, reading, watching movies; cooking and baking, learning new language
Yes	22	Male	Fourth year	Some of the time	A little of the time	A little of the time	Most of the time	Some of the time	A little of the time	Most of the time	Some of the time	Most of the time	All of the time	negative	negative	no impact	No impact	negative	no impact	negative	no impact	negative	I have concerns about withdrawing from medical school	exercise and fitness, meditation , praying, seeing a psychotherapy specialist, learning new language
Yes	22	Female	Fourth year	Some of the time	Some of the time	Most of the time	Some of the time	Some of the time	Some of the time	Some of the time	Some of the time	Some of the time	Some of the time	negative	negative	no impact	negative	no impact	negative	no impact	negative	no impact	I have concerns about having one of my family member being infected with COVID 19, I have concerns about being self isolated for long time, I have concerns about being infected by COVID 19, I have concerns about being unable to acquire more clinical skills and being not able to attend labs	meditation , praying, Video chats and social media apps, practicing hobbies like playing and listening to music, reading, watching movies; cooking and baking
Yes	21	Female	Fourth year	Some of the time	Some of the time	Some of the time	Most of the time	Most of the time	Some of the time	All the time	Most of the time	Most of the time	Some of the time	no impact	positive	negative	No impact	no impact	no impact	negative	no impact	positive	I have concerns about having one of my family member being infected with COVID 19	exercise and fitness
Yes	21	Female	Fourth year	Some of the time	Most of the time	None of the time	Some of the time	All of the time	Some of the time	Most of the time	Some of the time	Some of the time	Most of the time	negative	positive	positive	positive	negative	positive	positive	positive	positive	I have concerns about being unable to acquire more clinical skills and being not able to attend labs, I have concerns about being unable to use new technologies to attend online classes and seminars	exercise and fitness, seeing a psychotherapy specialist
Yes	19	Female	Second year	Some of the time	A little of the time	None of the time	A little of the time	Most of the time	A little of the time	Some of the time	All of the time	Some of the time	A little of the time	negative	positive	negative	positive	negative	no impact	negative	no impact	negative	I have concerns about having one of my family member being infected with COVID 19, I have concerns about being unable to get graduated form medical school, I have concerns about being unable to travel abroad to do exams or attend elective courses, I have concerns about being infected by COVID 19, I have concerns about being unable to acquire more clinical skills and being not able to attend labs,…	exercise and fitness, meditation , praying, Video chats and social media apps, practicing hobbies like playing and listening to music, reading, watching movies; cooking and baking, learning new language
Yes	22	Male	Fourth year	Most of the time	All of the time	Most of the time	All of the time	All of the time	All of the time	All the time	Most of the time	Most of the time	Most of the time	negative	negative	negative	negative	negative	negative	negative	negative	negative	I have concerns about having one of my family member being infected with COVID 19, I have concerns about being self isolated for long time, I have concerns about being unable to travel abroad to do exams or attend elective courses, I have concerns about being infected by COVID 19, I have concerns about withdrawing from medical school, I have concerns about being unable to acquire more clinical sk…	meditation , praying, Video chats and social media apps, practicing hobbies like playing and listening to music, reading, watching movies; cooking and baking
Yes	19	Female	Second year	Some of the time	Most of the time	Some of the time	Some of the time	Most of the time	Some of the time	Some of the time	Some of the time	Some of the time	Most of the time	negative	negative	negative	negative	negative	negative	negative	negative	negative	I have concerns about having one of my family member being infected with COVID 19, I have concerns about being self isolated for long time, I have concerns about being infected by COVID 19, I have concerns about being unable to use new technologies to attend online classes and seminars	practicing hobbies like playing and listening to music, reading, watching movies; cooking and baking
Yes	20	Male	Third year	Most of the time	All of the time	Most of the time	Some of the time	All of the time	All of the time	All the time	Most of the time	All the time	Most of the time	negative	negative	negative	negative	negative	negative	negative	negative	negative	I have concerns about having one of my family member being infected with COVID 19, I have concerns about being self isolated for long time, I have concerns about being unable to travel abroad to do exams or attend elective courses, I have concerns about being infected by COVID 19, I have concerns about withdrawing from medical school, I have concerns about being unable to acquire more clinical sk…	meditation , praying, Video chats and social media apps, practicing hobbies like playing and listening to music, reading, watching movies; cooking and baking
Yes	19	Male	First year	Some of the time	Most of the time	A little of the time	Most of the time	Some of the time	Some of the time	None of the time	None of the time	None of the time	A little of the time	positive	negative	negative	positive	positive	positive	negative	negative	negative	I have concerns about having one of my family member being infected with COVID 19	exercise and fitness, practicing hobbies like playing and listening to music, reading, watching movies; cooking and baking
Yes	23	Male	Sixth year	Most of the time	All of the time	Some of the time	A little of the time	A little of the time	Some of the time	A little of the time	Most of the time	A little of the time	A little of the time	positive	negative	negative	positive	positive	negative	negative	negative	negative	I have concerns about being self isolated for long time	practicing hobbies like playing and listening to music, reading, watching movies; cooking and baking
Yes	22	Female	Fifth year	A little of the time	A little of the time	A little of the time	Some of the time	A little of the time	Most of the time	Most of the time	A little of the time	A little of the time	A little of the time	positive	positive	positive	negative	positive	negative	negative	negative	positive	I have concerns about having one of my family member being infected with COVID 19, I have concerns about being self isolated for long time, I have concerns about being unable to get graduated form medical school	Video chats and social media apps
Yes	20	Male	Third year	A little of the time	Some of the time	Some of the time	Most of the time	Most of the time	Some of the time	All the time	Some of the time	Most of the time	Most of the time	negative	negative	negative	positive	negative	negative	no impact	negative	negative	I have concerns about having one of my family member being infected with COVID 19, I have concerns about being self isolated for long time, I have concerns about being infected by COVID 19, I have concerns about being unable to acquire more clinical skills and being not able to attend labs, I have concerns about being unable to find a suitable residency training post after graduation	exercise and fitness, Video chats and social media apps, practicing hobbies like playing and listening to music, reading, watching movies; cooking and baking, learning new language
Yes	20	Male	Third year	Some of the time	Most of the time	A little of the time	Some of the time	Most of the time	Most of the time	Some of the time	Some of the time	Most of the time	Some of the time	negative	negative	negative	negative	negative	negative	positive	negative	no impact	I have concerns about having one of my family member being infected with COVID 19, I have concerns about being self isolated for long time, I have concerns about being infected by COVID 19, I have concerns about withdrawing from medical school, I have concerns about being unable to acquire more clinical skills and being not able to attend labs, I have concerns about being unable to find a suitabl…	meditation , praying, seeing a psychotherapy specialist, learning new language
Yes	23	Female	Sixth year	Some of the time	Most of the time	Some of the time	Most of the time	Most of the time	Most of the time	Most of the time	Most of the time	Most of the time	Most of the time	no impact	negative	negative	negative	no impact	negative	no impact	no impact	no impact	I have concerns about having one of my family member being infected with COVID 19, I have concerns about being infected by COVID 19, I have concerns about being unable to acquire more clinical skills and being not able to attend labs, I have concerns about being unable to find a suitable residency training post after graduation, I have concerns about being unable to use new technologies to attend…	exercise and fitness, meditation , praying, practicing hobbies like playing and listening to music, reading, watching movies; cooking and baking, seeing a psychotherapy specialist
Yes	23	Female	Sixth year	Some of the time	Some of the time	Some of the time	None of the time	Most of the time	Some of the time	A little of the time	Some of the time	A little of the time	None of the time	positive	negative	positive	negative	positive	negative	negative	positive	negative	I have concerns about having one of my family member being infected with COVID 19, I have concerns about being unable to acquire more clinical skills and being not able to attend labs, I have concerns about being unable to find a suitable residency training post after graduation	meditation , praying, practicing hobbies like playing and listening to music, reading, watching movies; cooking and baking
Yes	23	Female	Sixth year	Some of the time	Some of the time	None of the time	Most of the time	Most of the time	A little of the time	Most of the time	All of the time	Most of the time	Some of the time	negative	negative	negative	positive	no impact	no impact	negative	no impact	no impact	I have concerns about having one of my family member being infected with COVID 19, I have concerns about being unable to get graduated form medical school, I have concerns about being unable to travel abroad to do exams or attend elective courses, I have concerns about being unable to acquire more clinical skills and being not able to attend labs	Video chats and social media apps, practicing hobbies like playing and listening to music, reading, watching movies; cooking and baking
Yes	23	Female	Fifth year	Most of the time	Most of the time	Most of the time	Most of the time	Most of the time	Most of the time	All the time	Some of the time	Most of the time	All of the time	negative	negative	negative	negative	negative	negative	negative	negative	negative	I have concerns about being self isolated for long time	meditation , praying, Video chats and social media apps
Yes	22	Female	Sixth year	Most of the time	Most of the time	Most of the time	All of the time	Most of the time	Most of the time	All the time	Most of the time	Most of the time	Most of the time	no impact	no impact	positive	No impact	no impact	no impact	no impact	positive	no impact	I have concerns about having one of my family member being infected with COVID 19, I have concerns about being unable to get graduated form medical school, I have concerns about being unable to travel abroad to do exams or attend elective courses, I have concerns about being unable to acquire more clinical skills and being not able to attend labs, I have concerns about being unable to find a suit…	meditation , praying, practicing hobbies like playing and listening to music, reading, watching movies; cooking and baking, seeing a psychotherapy specialist
Yes	23	Female	Sixth year	A little of the time	A little of the time	None of the time	A little of the time	Most of the time	All of the time	None of the time	A little of the time	A little of the time	Some of the time	negative	negative	positive	negative	negative	negative	negative	positive	negative	I have concerns about being unable to acquire more clinical skills and being not able to attend labs	Video chats and social media apps, practicing hobbies like playing and listening to music, reading, watching movies; cooking and baking, learning new language
Yes	23	Male	Second year	Most of the time	Most of the time	Most of the time	Most of the time	All of the time	Most of the time	Most of the time	Most of the time	Some of the time	Most of the time	negative	negative	negative	negative	negative	negative	negative	positive	negative	I have concerns about being self isolated for long time, I have concerns about being unable to travel abroad to do exams or attend elective courses, I have concerns about being infected by COVID 19, I have concerns about being unable to acquire more clinical skills and being not able to attend labs	exercise and fitness, meditation , praying, seeing a psychotherapy specialist
Yes	24	Female	Sixth year	Most of the time	Most of the time	Most of the time	Most of the time	All of the time	Most of the time	All the time	Most of the time	Some of the time	Some of the time	negative	negative	negative	negative	negative	negative	negative	negative	no impact	I have concerns about having one of my family member being infected with COVID 19, I have concerns about being self isolated for long time, I have concerns about being unable to use new technologies to attend online classes and seminars	meditation , praying, seeing a psychotherapy specialist
Yes	21	Male	Fourth year	Most of the time	None of the time	None of the time	A little of the time	Some of the time	A little of the time	Most of the time	A little of the time	None of the time	None of the time	positive	positive	negative	positive	positive	negative	negative	negative	no impact	I have concerns about being unable to acquire more clinical skills and being not able to attend labs, I have concerns about being unable to find a suitable residency training post after graduation	Video chats and social media apps, practicing hobbies like playing and listening to music, reading, watching movies; cooking and baking
Yes	24	Male	Sixth year	Some of the time	Some of the time	Most of the time	Some of the time	Most of the time	Some of the time	Most of the time	Some of the time	Most of the time	Most of the time	positive	negative	negative	No impact	no impact	negative	negative	positive	positive	I have concerns about having one of my family member being infected with COVID 19, I have concerns about being self isolated for long time, I have concerns about being infected by COVID 19, I have concerns about being unable to use new technologies to attend online classes and seminars	practicing hobbies like playing and listening to music, reading, watching movies; cooking and baking
Yes	19	Female	First year	Most of the time	Most of the time	Most of the time	Most of the time	All of the time	All of the time	All the time	All of the time	All the time	All of the time	negative	negative	negative	negative	negative	negative	negative	negative	negative	I have concerns about having one of my family member being infected with COVID 19, I have concerns about being self isolated for long time, I have concerns about being unable to get graduated form medical school, I have concerns about being infected by COVID 19, I have concerns about withdrawing from medical school	seeing a psychotherapy specialist
Yes	18	Male	First year	All of the time	All of the time	All the time	All of the time	All of the time	Most of the time	All the time	Most of the time	All the time	All of the time	negative	negative	negative	positive	positive	negative	positive	positive	positive	I have concerns about having one of my family member being infected with COVID 19, I have concerns about being self isolated for long time, I have concerns about being unable to get graduated form medical school, I have concerns about being infected by COVID 19, I have concerns about withdrawing from medical school	practicing hobbies like playing and listening to music, reading, watching movies; cooking and baking
Yes	20	Female	Third year	Most of the time	Some of the time	Some of the time	Most of the time	Most of the time	Most of the time	Most of the time	Some of the time	Most of the time	Most of the time	negative	negative	negative	negative	negative	negative	negative	negative	negative	I have concerns about being self isolated for long time, I have concerns about being unable to get graduated form medical school, I have concerns about being infected by COVID 19, I have concerns about withdrawing from medical school	seeing a psychotherapy specialist
Yes	22	Male	Sixth year	Some of the time	Some of the time	None of the time	Some of the time	Some of the time	Some of the time	Some of the time	Most of the time	A little of the time	Some of the time	negative	positive	negative	negative	negative	positive	negative	positive	no impact	I have concerns about being unable to get graduated form medical school, I have concerns about being unable to acquire more clinical skills and being not able to attend labs, I have concerns about being unable to find a suitable residency training post after graduation, I have concerns about being unable to use new technologies to attend online classes and seminars	exercise and fitness, meditation , praying, Video chats and social media apps, practicing hobbies like playing and listening to music, reading, watching movies; cooking and baking, learning new language
Yes	23	Female	Sixth year	Most of the time	Most of the time	Some of the time	Most of the time	Some of the time	A little of the time	Most of the time	All of the time	Some of the time	A little of the time	negative	negative	negative	positive	negative	negative	negative	positive	positive	I have concerns about having one of my family member being infected with COVID 19, I have concerns about being self isolated for long time, I have concerns about being unable to travel abroad to do exams or attend elective courses, I have concerns about being infected by COVID 19, I have concerns about being unable to acquire more clinical skills and being not able to attend labs, I have concerns…	exercise and fitness, meditation , praying, practicing hobbies like playing and listening to music, reading, watching movies; cooking and baking, learning new language
Yes	23	Male	Sixth year	Most of the time	None of the time	None of the time	Some of the time	Most of the time	A little of the time	Most of the time	None of the time	A little of the time	Most of the time	negative	negative	negative	negative	negative	no impact	no impact	negative	positive	I have concerns about being self isolated for long time	Video chats and social media apps, practicing hobbies like playing and listening to music, reading, watching movies; cooking and baking
Yes	27	Male	Sixth year	Some of the time	A little of the time	None of the time	A little of the time	None of the time	None of the time	Most of the time	Some of the time	A little of the time	A little of the time	positive	positive	positive	positive	no impact	positive	negative	negative	negative	I have concerns about having one of my family member being infected with COVID 19, I have concerns about being unable to travel abroad to do exams or attend elective courses, I have concerns about being unable to acquire more clinical skills and being not able to attend labs, I have concerns about being unable to find a suitable residency training post after graduation	exercise and fitness, meditation , praying, Video chats and social media apps, practicing hobbies like playing and listening to music, reading, watching movies; cooking and baking, seeing a psychotherapy specialist, learning new language
Yes	22	Male	Fourth year	None of the time	A little of the time	A little of the time	None of the time	A little of the time	Some of the time	None of the time	None of the time	None of the time	None of the time	no impact	negative	negative	No impact	no impact	negative	negative	no impact	negative	I have concerns about being unable to find a suitable residency training post after graduation	meditation , praying, Video chats and social media apps, practicing hobbies like playing and listening to music, reading, watching movies; cooking and baking, learning new language
Yes	19	Male	Second year	None of the time	A little of the time	A little of the time	Most of the time	None of the time	None of the time	A little of the time	Most of the time	Some of the time	A little of the time	positive	positive	no impact	No impact	positive	no impact	positive	negative	negative	I have concerns about being unable to get graduated form medical school, I have concerns about being infected by COVID 19	exercise and fitness, Video chats and social media apps
Yes	18	Female	Second year	A little of the time	All of the time	All the time	Some of the time	Some of the time	Some of the time	Some of the time	Some of the time	A little of the time	Some of the time	negative	positive	negative	negative	negative	negative	negative	negative	negative	I have concerns about being unable to use new technologies to attend online classes and seminars	meditation , praying, Video chats and social media apps, practicing hobbies like playing and listening to music, reading, watching movies; cooking and baking
Yes	20	Male	Second year	Some of the time	A little of the time	Some of the time	A little of the time	Some of the time	Most of the time	A little of the time	Most of the time	A little of the time	Some of the time	positive	no impact	positive	positive	positive	negative	positive	positive	positive	I have concerns about being unable to travel abroad to do exams or attend elective courses, I have concerns about being infected by COVID 19, I have concerns about withdrawing from medical school	Video chats and social media apps, practicing hobbies like playing and listening to music, reading, watching movies; cooking and baking
Yes	19	Male	Second year	None of the time	None of the time	All the time	A little of the time	None of the time	A little of the time	Most of the time	Some of the time	Most of the time	None of the time	positive	positive	no impact	positive	positive	positive	positive	positive	positive	I have concerns about being unable to use new technologies to attend online classes and seminars	practicing hobbies like playing and listening to music, reading, watching movies; cooking and baking
Yes	18	Female	Second year	Most of the time	Most of the time	Most of the time	Most of the time	Most of the time	A little of the time	Most of the time	Most of the time	Some of the time	All of the time	no impact	negative	negative	negative	no impact	no impact	no impact	negative	negative	I have concerns about having one of my family member being infected with COVID 19, I have concerns about being unable to acquire more clinical skills and being not able to attend labs	exercise and fitness, meditation , praying, practicing hobbies like playing and listening to music, reading, watching movies; cooking and baking, learning new language
Yes	19	Male	Second year	Most of the time	Some of the time	Most of the time	A little of the time	All of the time	Some of the time	Most of the time	All of the time	Some of the time	A little of the time	negative	positive	negative	No impact	negative	no impact	negative	negative	negative	I have concerns about being unable to get graduated form medical school, I have concerns about withdrawing from medical school	exercise and fitness, seeing a psychotherapy specialist
Yes	22	Male	Fourth year	None of the time	A little of the time	A little of the time	None of the time	A little of the time	Some of the time	None of the time	None of the time	None of the time	None of the time	no impact	negative	negative	No impact	no impact	negative	negative	no impact	negative	I have concerns about being unable to find a suitable residency training post after graduation	meditation , praying, Video chats and social media apps, practicing hobbies like playing and listening to music, reading, watching movies; cooking and baking, learning new language
Yes	21	Male	Fourth year	Some of the time	None of the time	None of the time	Most of the time	Some of the time	None of the time	Some of the time	None of the time	Some of the time	Most of the time	no impact	negative	no impact	positive	negative	no impact	negative	positive	negative	I have concerns about being unable to find a suitable residency training post after graduation, I have concerns about being unable to use new technologies to attend online classes and seminars	meditation , praying, seeing a psychotherapy specialist
Yes	18	Male	First year	Some of the time	Some of the time	None of the time	A little of the time	Some of the time	Some of the time	A little of the time	A little of the time	A little of the time	None of the time	negative	negative	negative	negative	negative	negative	negative	negative	negative	I have concerns about having one of my family member being infected with COVID 19, I have concerns about being self isolated for long time, I have concerns about being unable to get graduated form medical school, I have concerns about being unable to travel abroad to do exams or attend elective courses, I have concerns about being infected by COVID 19, I have concerns about withdrawing from medic…	exercise and fitness, meditation , praying, practicing hobbies like playing and listening to music, reading, watching movies; cooking and baking, learning new language
Yes	18	Female	First year	Some of the time	Some of the time	Some of the time	A little of the time	Some of the time	A little of the time	A little of the time	A little of the time	A little of the time	Some of the time	no impact	no impact	no impact	No impact	no impact	no impact	no impact	no impact	no impact	I have concerns about being unable to find a suitable residency training post after graduation	exercise and fitness, meditation , praying, Video chats and social media apps, practicing hobbies like playing and listening to music, reading, watching movies; cooking and baking, seeing a psychotherapy specialist, learning new language
Yes	19	Male	Second year	Some of the time	Most of the time	Most of the time	Most of the time	Most of the time	Most of the time	Most of the time	Most of the time	Most of the time	Most of the time	negative	positive	negative	negative	negative	negative	negative	negative	negative	I have concerns about having one of my family member being infected with COVID 19, I have concerns about being self isolated for long time, I have concerns about being unable to find a suitable residency training post after graduation	exercise and fitness, Video chats and social media apps, practicing hobbies like playing and listening to music, reading, watching movies; cooking and baking
Yes	18	Female	First year	Some of the time	Most of the time	Some of the time	Most of the time	Some of the time	A little of the time	Some of the time	Most of the time	Some of the time	A little of the time	negative	negative	negative	negative	negative	negative	negative	no impact	negative	I have concerns about having one of my family member being infected with COVID 19, I have concerns about being self isolated for long time, I have concerns about being unable to travel abroad to do exams or attend elective courses, I have concerns about being infected by COVID 19, I have concerns about being unable to use new technologies to attend online classes and seminars	exercise and fitness, meditation , praying, Video chats and social media apps, practicing hobbies like playing and listening to music, reading, watching movies; cooking and baking
Yes	18	Male	First year	Some of the time	Some of the time	A little of the time	Some of the time	Most of the time	None of the time	Most of the time	All of the time	A little of the time	None of the time	no impact	negative	positive	No impact	no impact	no impact	negative	negative	negative	I have concerns about having one of my family member being infected with COVID 19, I have concerns about being self isolated for long time, I have concerns about being infected by COVID 19	exercise and fitness, meditation , praying, Video chats and social media apps, practicing hobbies like playing and listening to music, reading, watching movies; cooking and baking
Yes	18	Female	First year	A little of the time	Most of the time	All the time	None of the time	None of the time	Some of the time	A little of the time	A little of the time	Most of the time	None of the time	positive	negative	positive	No impact	no impact	no impact	negative	negative	negative	I have concerns about being unable to acquire more clinical skills and being not able to attend labs	exercise and fitness, meditation , praying, practicing hobbies like playing and listening to music, reading, watching movies; cooking and baking
Yes	19	Female	First year	Some of the time	Most of the time	A little of the time	A little of the time	A little of the time	A little of the time	A little of the time	Some of the time	A little of the time	None of the time	negative	negative	negative	negative	negative	negative	negative	negative	negative	I have concerns about having one of my family member being infected with COVID 19, I have concerns about being self isolated for long time, I have concerns about being unable to travel abroad to do exams or attend elective courses, I have concerns about being infected by COVID 19, I have concerns about being unable to acquire more clinical skills and being not able to attend labs, I have concerns…	meditation , praying, Video chats and social media apps, practicing hobbies like playing and listening to music, reading, watching movies; cooking and baking
Yes	19	Male	Second year	Most of the time	All of the time	A little of the time	Some of the time	Some of the time	A little of the time	Most of the time	Some of the time	A little of the time	A little of the time	no impact	negative	negative	positive	no impact	negative	negative	no impact	negative	I have concerns about being unable to get graduated form medical school, I have concerns about withdrawing from medical school	exercise and fitness
Yes	19	Female	Second year	Most of the time	Most of the time	Some of the time	A little of the time	Some of the time	Some of the time	Some of the time	All of the time	All the time	Some of the time	negative	negative	negative	negative	negative	no impact	negative	negative	no impact	I have concerns about being unable to travel abroad to do exams or attend elective courses	meditation , praying
Yes	19	Male	Second year	All of the time	All of the time	All the time	None of the time	All of the time	All of the time	All the time	All of the time	All the time	All of the time	negative	negative	negative	negative	negative	negative	negative	negative	negative	I have concerns about being self isolated for long time, I have concerns about being unable to use new technologies to attend online classes and seminars	meditation , praying
Yes	22	Female	Fourth year	Most of the time	Some of the time	Most of the time	All of the time	Most of the time	All of the time	All the time	Most of the time	Most of the time	Some of the time	negative	negative	negative	negative	negative	negative	negative	negative	negative	I have concerns about having one of my family member being infected with COVID 19, I have concerns about being self isolated for long time, I have concerns about being unable to travel abroad to do exams or attend elective courses, I have concerns about being infected by COVID 19, I have concerns about withdrawing from medical school, I have concerns about being unable to acquire more clinical sk…	exercise and fitness, Video chats and social media apps, practicing hobbies like playing and listening to music, reading, watching movies; cooking and baking
Yes	18	Male	First year	Some of the time	Some of the time	A little of the time	Some of the time	Some of the time	A little of the time	None of the time	Some of the time	Some of the time	A little of the time	negative	no impact	negative	negative	negative	negative	negative	no impact	no impact	I have concerns about being unable to get graduated form medical school	exercise and fitness, meditation , praying, Video chats and social media apps, practicing hobbies like playing and listening to music, reading, watching movies; cooking and baking
Yes	23	Female	Fifth year	Most of the time	Most of the time	Some of the time	Most of the time	All of the time	Some of the time	Most of the time	All of the time	Most of the time	All of the time	negative	negative	negative	negative	negative	negative	negative	negative	negative	I have concerns about having one of my family member being infected with COVID 19, I have concerns about being self isolated for long time, I have concerns about being unable to travel abroad to do exams or attend elective courses, I have concerns about being infected by COVID 19, I have concerns about being unable to acquire more clinical skills and being not able to attend labs, I have concerns…	meditation , praying, Video chats and social media apps, practicing hobbies like playing and listening to music, reading, watching movies; cooking and baking
Yes	24	Male	Sixth year	Some of the time	All of the time	All the time	All of the time	Most of the time	Most of the time	Most of the time	Most of the time	All the time	Most of the time	negative	negative	negative	negative	negative	negative	negative	negative	negative	I have concerns about having one of my family member being infected with COVID 19, I have concerns about being self isolated for long time, I have concerns about being unable to travel abroad to do exams or attend elective courses, I have concerns about being infected by COVID 19, I have concerns about being unable to acquire more clinical skills and being not able to attend labs, I have concerns…	meditation , praying, Video chats and social media apps, practicing hobbies like playing and listening to music, reading, watching movies; cooking and baking, learning new language
Yes	18	Female	First year	Some of the time	A little of the time	None of the time	A little of the time	None of the time	A little of the time	None of the time	A little of the time	None of the time	None of the time	negative	negative	negative	No impact	negative	no impact	negative	negative	negative	I have concerns about having one of my family member being infected with COVID 19, I have concerns about being unable to acquire more clinical skills and being not able to attend labs	meditation , praying, Video chats and social media apps
Yes	23	Male	Sixth year	A little of the time	None of the time	None of the time	None of the time	None of the time	None of the time	None of the time	None of the time	None of the time	None of the time	no impact	no impact	positive	No impact	no impact	negative	no impact	no impact	negative	I have concerns about being unable to travel abroad to do exams or attend elective courses	Video chats and social media apps
Yes	23	Male	Sixth year	Some of the time	Some of the time	Some of the time	Some of the time	Some of the time	Some of the time	Some of the time	Some of the time	Some of the time	Some of the time	no impact	negative	positive	No impact	no impact	positive	negative	positive	negative	I have concerns about being unable to find a suitable residency training post after graduation	exercise and fitness, meditation , praying
Yes	22	Male	Fifth year	A little of the time	None of the time	None of the time	Some of the time	Most of the time	All of the time	A little of the time	None of the time	A little of the time	None of the time	no impact	negative	negative	No impact	no impact	positive	negative	no impact	negative	I have concerns about having one of my family member being infected with COVID 19	meditation , praying, learning new language
Yes	19	Male	First year	Some of the time	A little of the time	A little of the time	Most of the time	None of the time	None of the time	A little of the time	Some of the time	A little of the time	None of the time	no impact	negative	negative	positive	positive	no impact	negative	positive	negative	I have concerns about being infected by COVID 19, I have concerns about being unable to acquire more clinical skills and being not able to attend labs	meditation , praying
Yes	21	Male	Fourth year	Most of the time	A little of the time	A little of the time	Some of the time	A little of the time	Most of the time	A little of the time	None of the time	None of the time	None of the time	no impact	no impact	no impact	No impact	no impact	negative	negative	negative	negative	I have concerns about being self isolated for long time	practicing hobbies like playing and listening to music, reading, watching movies; cooking and baking
Yes	24	Male	Sixth year	Some of the time	A little of the time	A little of the time	A little of the time	None of the time	None of the time	A little of the time	A little of the time	None of the time	None of the time	negative	no impact	negative	negative	negative	positive	no impact	no impact	positive	I have concerns about having one of my family member being infected with COVID 19, I have concerns about being unable to travel abroad to do exams or attend elective courses, I have concerns about being unable to find a suitable residency training post after graduation	Video chats and social media apps, practicing hobbies like playing and listening to music, reading, watching movies; cooking and baking
Yes	23	Male	Fifth year	All of the time	All of the time	Some of the time	A little of the time	Some of the time	Some of the time	Most of the time	Most of the time	Most of the time	Some of the time	negative	negative	negative	negative	negative	negative	negative	negative	negative	I have concerns about having one of my family member being infected with COVID 19, I have concerns about being self isolated for long time, I have concerns about being unable to travel abroad to do exams or attend elective courses, I have concerns about being infected by COVID 19, I have concerns about being unable to acquire more clinical skills and being not able to attend labs, I have concerns…	exercise and fitness, meditation , praying, Video chats and social media apps, practicing hobbies like playing and listening to music, reading, watching movies; cooking and baking, learning new language
Yes	21	Male	Third year	Some of the time	Some of the time	Most of the time	Most of the time	All of the time	Most of the time	Most of the time	Most of the time	All the time	Most of the time	negative	negative	negative	negative	negative	negative	negative	negative	negative	I have concerns about having one of my family member being infected with COVID 19, I have concerns about being self isolated for long time, I have concerns about being unable to travel abroad to do exams or attend elective courses, I have concerns about being infected by COVID 19, I have concerns about being unable to acquire more clinical skills and being not able to attend labs, I have concerns…	meditation , praying, Video chats and social media apps, seeing a psychotherapy specialist
Yes	19	Male	First year	Some of the time	Most of the time	Some of the time	Most of the time	Some of the time	Some of the time	Most of the time	Most of the time	Some of the time	Most of the time	negative	negative	negative	negative	negative	negative	negative	negative	negative	I have concerns about having one of my family member being infected with COVID 19, I have concerns about being self isolated for long time, I have concerns about being infected by COVID 19, I have concerns about withdrawing from medical school, I have concerns about being unable to acquire more clinical skills and being not able to attend labs, I have concerns about being unable to use new techno…	meditation , praying, Video chats and social media apps, practicing hobbies like playing and listening to music, reading, watching movies; cooking and baking
Yes	18	Female	First year	A little of the time	Most of the time	Most of the time	None of the time	Some of the time	Some of the time	Some of the time	A little of the time	A little of the time	A little of the time	positive	negative	negative	negative	negative	negative	negative	positive	no impact	I have concerns about being unable to use new technologies to attend online classes and seminars	learning new language
Yes	18	Male	First year	Some of the time	Some of the time	Some of the time	Some of the time	A little of the time	Some of the time	Some of the time	Some of the time	Some of the time	Some of the time	negative	positive	negative	positive	negative	negative	negative	negative	no impact	I have concerns about having one of my family member being infected with COVID 19, I have concerns about being self isolated for long time	exercise and fitness, Video chats and social media apps
Yes	21	Male	Fourth year	Most of the time	A little of the time	A little of the time	Some of the time	A little of the time	Most of the time	A little of the time	None of the time	None of the time	None of the time	no impact	no impact	no impact	No impact	no impact	negative	negative	negative	negative	I have concerns about being self isolated for long time	practicing hobbies like playing and listening to music, reading, watching movies; cooking and baking
Yes	23	Male	Sixth year	A little of the time	A little of the time	A little of the time	None of the time	None of the time	Some of the time	A little of the time	A little of the time	None of the time	None of the time	no impact	negative	negative	No impact	negative	negative	negative	positive	no impact	I have concerns about having one of my family member being infected with COVID 19, I have concerns about being unable to find a suitable residency training post after graduation	Video chats and social media apps, practicing hobbies like playing and listening to music, reading, watching movies; cooking and baking
Yes	19	Female	First year	All of the time	Most of the time	Some of the time	Most of the time	All of the time	Most of the time	Some of the time	Most of the time	Some of the time	Most of the time	negative	negative	negative	No impact	negative	negative	negative	no impact	no impact	I have concerns about having one of my family member being infected with COVID 19, I have concerns about being self isolated for long time, I have concerns about withdrawing from medical school, I have concerns about being unable to acquire more clinical skills and being not able to attend labs, I have concerns about being unable to use new technologies to attend online classes and seminars	meditation , praying, Video chats and social media apps, practicing hobbies like playing and listening to music, reading, watching movies; cooking and baking, seeing a psychotherapy specialist
Yes	23	Female	Sixth year	Most of the time	Most of the time	Some of the time	A little of the time	None of the time	None of the time	A little of the time	All of the time	A little of the time	None of the time	negative	negative	negative	positive	negative	negative	negative	negative	negative	I have concerns about having one of my family member being infected with COVID 19, I have concerns about being self isolated for long time, I have concerns about being unable to travel abroad to do exams or attend elective courses, I have concerns about being infected by COVID 19, I have concerns about being unable to acquire more clinical skills and being not able to attend labs, I have concerns…	exercise and fitness, Video chats and social media apps, practicing hobbies like playing and listening to music, reading, watching movies; cooking and baking
Yes	24	Female	Sixth year	Most of the time	Some of the time	A little of the time	Some of the time	Some of the time	A little of the time	Some of the time	Most of the time	Most of the time	Some of the time	no impact	positive	no impact	No impact	no impact	negative	no impact	no impact	no impact	I have concerns about having one of my family member being infected with COVID 19, I have concerns about being unable to get graduated form medical school	exercise and fitness
Yes	23	Male	Sixth year	Some of the time	Some of the time	Some of the time	A little of the time	A little of the time	A little of the time	Some of the time	A little of the time	A little of the time	A little of the time	negative	positive	positive	No impact	no impact	no impact	no impact	positive	no impact	I have concerns about having one of my family member being infected with COVID 19, I have concerns about being infected by COVID 19, I have concerns about being unable to acquire more clinical skills and being not able to attend labs	Video chats and social media apps
Yes	23	Female	Sixth year	Most of the time	Most of the time	Some of the time	Some of the time	A little of the time	None of the time	All the time	A little of the time	Some of the time	A little of the time	negative	negative	negative	positive	positive	negative	negative	no impact	negative	I have concerns about having one of my family member being infected with COVID 19, I have concerns about being unable to get graduated form medical school, I have concerns about being unable to travel abroad to do exams or attend elective courses, I have concerns about being unable to acquire more clinical skills and being not able to attend labs, I have concerns about being unable to find a suit…	exercise and fitness, meditation , praying, Video chats and social media apps, practicing hobbies like playing and listening to music, reading, watching movies; cooking and baking, seeing a psychotherapy specialist
Yes	18	Male	First year	Most of the time	Some of the time	A little of the time	A little of the time	Some of the time	A little of the time	A little of the time	None of the time	A little of the time	None of the time	negative	negative	negative	negative	negative	negative	negative	negative	negative	I have concerns about being self isolated for long time, I have concerns about being infected by COVID 19	Video chats and social media apps
Yes	23	Female	Second year	Most of the time	Most of the time	Some of the time	Some of the time	Some of the time	A little of the time	Some of the time	Some of the time	Most of the time	Some of the time	positive	negative	negative	No impact	no impact	no impact	no impact	no impact	no impact	I have concerns about being self isolated for long time, I have concerns about being unable to travel abroad to do exams or attend elective courses, I have concerns about being unable to acquire more clinical skills and being not able to attend labs, I have concerns about being unable to use new technologies to attend online classes and seminars	exercise and fitness, practicing hobbies like playing and listening to music, reading, watching movies; cooking and baking
Yes	23	Male	Sixth year	A little of the time	None of the time	None of the time	None of the time	A little of the time	None of the time	None of the time	A little of the time	None of the time	None of the time	negative	no impact	negative	No impact	negative	negative	negative	no impact	no impact	I have concerns about having one of my family member being infected with COVID 19, I have concerns about being unable to acquire more clinical skills and being not able to attend labs, I have concerns about being unable to find a suitable residency training post after graduation	meditation , praying, practicing hobbies like playing and listening to music, reading, watching movies; cooking and baking
Yes	23	Male	Sixth year	Some of the time	Some of the time	A little of the time	Some of the time	Most of the time	Most of the time	A little of the time	A little of the time	Some of the time	Some of the time	no impact	negative	positive	positive	positive	no impact	negative	negative	negative	I have concerns about having one of my family member being infected with COVID 19, I have concerns about being unable to travel abroad to do exams or attend elective courses, I have concerns about being unable to acquire more clinical skills and being not able to attend labs, I have concerns about being unable to find a suitable residency training post after graduation	exercise and fitness, meditation , praying
Yes	24	Female	Sixth year	Some of the time	Some of the time	None of the time	None of the time	Some of the time	None of the time	A little of the time	A little of the time	None of the time	A little of the time	positive	negative	negative	positive	positive	negative	negative	negative	negative	I have concerns about being self isolated for long time, I have concerns about being unable to get graduated form medical school, I have concerns about being unable to travel abroad to do exams or attend elective courses, I have concerns about withdrawing from medical school, I have concerns about being unable to acquire more clinical skills and being not able to attend labs, I have concerns abou…	exercise and fitness, Video chats and social media apps, practicing hobbies like playing and listening to music, reading, watching movies; cooking and baking
Yes	24	Female	Sixth year	Most of the time	Most of the time	Some of the time	Most of the time	Some of the time	Some of the time	All the time	Some of the time	Most of the time	All of the time	negative	negative	negative	No impact	no impact	no impact	negative	no impact	no impact	I have concerns about having one of my family member being infected with COVID 19, I have concerns about being self isolated for long time, I have concerns about being unable to get graduated form medical school, I have concerns about being unable to travel abroad to do exams or attend elective courses, I have concerns about being unable to acquire more clinical skills and being not able to atten…	meditation , praying, practicing hobbies like playing and listening to music, reading, watching movies; cooking and baking
Yes	23	Female	Sixth year	Some of the time	None of the time	None of the time	A little of the time	Some of the time	A little of the time	None of the time	None of the time	None of the time	None of the time	negative	negative	negative	positive	no impact	negative	negative	positive	positive	I have concerns about having one of my family member being infected with COVID 19, I have concerns about being unable to travel abroad to do exams or attend elective courses, I have concerns about being infected by COVID 19, I have concerns about being unable to acquire more clinical skills and being not able to attend labs, I have concerns about being unable to find a suitable residency training…	practicing hobbies like playing and listening to music, reading, watching movies; cooking and baking
Yes	23	Female	Sixth year	Some of the time	Most of the time	Most of the time	Some of the time	Some of the time	Some of the time	Most of the time	A little of the time	Most of the time	Some of the time	negative	negative	negative	No impact	negative	positive	positive	no impact	no impact	I have concerns about having one of my family member being infected with COVID 19, I have concerns about being self isolated for long time, I have concerns about being unable to travel abroad to do exams or attend elective courses, I have concerns about being infected by COVID 19	exercise and fitness, seeing a psychotherapy specialist
Yes	23	Male	Sixth year	Some of the time	A little of the time	A little of the time	None of the time	All of the time	Most of the time	A little of the time	Some of the time	A little of the time	A little of the time	negative	positive	negative	negative	negative	negative	positive	negative	negative	I have concerns about having one of my family member being infected with COVID 19, I have concerns about being self isolated for long time, I have concerns about being unable to travel abroad to do exams or attend elective courses, I have concerns about being unable to acquire more clinical skills and being not able to attend labs, I have concerns about being unable to find a suitable residency t…	exercise and fitness, practicing hobbies like playing and listening to music, reading, watching movies; cooking and baking
Yes	18	Male	First year	Most of the time	Some of the time	Some of the time	All of the time	Most of the time	Most of the time	All the time	Most of the time	Some of the time	Most of the time	no impact	negative	negative	No impact	no impact	negative	negative	negative	negative	I have concerns about being unable to get graduated form medical school	Video chats and social media apps
Yes	19	Female	First year	Some of the time	Most of the time	All the time	Most of the time	All of the time	Most of the time	Some of the time	A little of the time	Most of the time	Most of the time	negative	negative	negative	negative	negative	negative	negative	negative	negative	I have concerns about having one of my family member being infected with COVID 19, I have concerns about being self isolated for long time, I have concerns about being infected by COVID 19, I have concerns about withdrawing from medical school, I have concerns about being unable to acquire more clinical skills and being not able to attend labs, I have concerns about being unable to use new techno…	meditation , praying, Video chats and social media apps, practicing hobbies like playing and listening to music, reading, watching movies; cooking and baking
Yes	18	Female	First year	Most of the time	Most of the time	Some of the time	Some of the time	Some of the time	A little of the time	Some of the time	Some of the time	Some of the time	A little of the time	negative	negative	negative	No impact	negative	negative	no impact	no impact	no impact	I have concerns about having one of my family member being infected with COVID 19, I have concerns about being unable to acquire more clinical skills and being not able to attend labs	meditation , praying
Yes	18	Female	First year	A little of the time	All of the time	Some of the time	All of the time	Some of the time	A little of the time	Most of the time	Some of the time	All the time	Most of the time	no impact	no impact	negative	No impact	no impact	no impact	negative	negative	no impact	I have concerns about having one of my family member being infected with COVID 19, I have concerns about being infected by COVID 19	meditation , praying
